# Supplementary material for: GRIDSS: sensitive and specific genomic rearrangement detection using positional de Bruijn graph assembly
Source: Genome Res. 2017 Dec;27(12):2050–60. doi: 10.1101/gr.222109.117 (PMC5741059; doi:10.1101/gr.222109.117)
Supplement: Supplemental Material [file supp_gr.222109.117_Supplemental_Table_S1.xlsx]

## Sheet: Sheet1
	Event size ranges with recall less than 50% (bp)					F-score
	Deletion	Insertion	Inversion	Duplication		SINE/ALU	Breakpoint
gridss	None	≥256	≤16	None		0.9936	0.9957
breakdancer	≤112	≤80, ≥256	≤320	≤192		0.5864	0.5851
cortex	≥1024	≥65536	All	≥5		0	0
delly	≤288	All	≤32	≤224		0.9919	0.9899
hydra	≤96	All	≤64	≤256		0.9914	0.991
lumpy	≤28	All	≤32	≤96		0.9906	0.9888
manta	≤7	≤7,≥512	≤28	≤7		0.9884	0.9882
pindel	1024	≥96	≤3	2048		0.9635	0.979
socrates	≤12	≤10, ≥64	≤16	≤9		0.9921	0.9935
Supplemental Table S1 Summary of simulation performance. Apart from large insertions detected only by de novo assembly, GRIDSS matches or exceeds the event size detection range of other callers. For both random breakpoints and breakpoints at SINE/ALU elements, GRIDSS F-scores exceed that of other callers.
