# Supplementary material for: GRIDSS: sensitive and specific genomic rearrangement detection using positional de Bruijn graph assembly
Source: Genome Res. 2017 Dec;27(12):2050–60. doi: 10.1101/gr.222109.117 (PMC5741059; doi:10.1101/gr.222109.117)
Supplement: Supplemental Material [file supp_gr.222109.117_Supplemental_Table_S3.xlsx]

## Sheet: Sheet1
Supplementary Table S3: Genomic breakpoints underlying fusion transcripts (from Zhang et al) predicted by INTEGRATE and GRIDSS. GRIDSS identifies more causative DNA breakpoints using 1/3 the coverage.
										INTEGRATE breakpoints (63x coverage)					GRIDSS breakpoints (21x coverage)
5p_gene	3p_gene	chr_5p	fusion_junction_5p	chr_3p	fusion_junction_3p	Validated	Has validation probe	NUM_MiSeq	NUM_RNA-seq	chr_5p	bk_5p	chr_3p	bk_3p		Confidence									QUAL	Notes
EIF3K	CYP39A1	19	39123318	6	46607405	1	1	283	1737	19	39124623	6	46608699		High	chr19	39124623	39124623	+	chr6	46608699	46608699	+	4122.97
MDH1	RP11-357C3.3	2	63826426	X	62619783	1	1	48	403	2	63827838	X	62622236		High	chr2	63827835	63827838	+	chrX	62622236	62622239	+	3199.64
LMF1	FOXK2	16	1020788	17	80559179	1	1	33	210	16	1012773	17	80553042		High	chr16	1012776	1012776	-	chr17	80553042	80553042	-	2819.64
GS1-124K5.2	RP11-147C23.1	7	65915058	1	96471749	1	1	15	14	7	65898846	1	96461779		High	chr7	65904948	65904948	+	chr1	96465705	96465705	+	6318.34
RNGTT	RPF1	6	89559474	1	84946639	1	1	10	31	6	89554518	1	84911888		High	chr6	89554511	89554511	-	chr1	84911895	84911895	-	6899.75
RP11-83A24.2	KCNQ5	4	140374839	6	73900296	1	1	4	35	4	140339335	6	73890696		High	chr4	140339335	140339335	-	chr6	73890696	73890696	-	6247.6
PLA2R1	RBMS1	2	160832579	2	161159998	1	1	306	1821	2	160826997	2	161160171		High	chr2	160826999	160826999	-	chr2	161160171	161160171	+	5729.11
RAB7A	LRCH3	3	128445202	3	197592294	1	1	80	258	3	128487474	3	197591082		High	chr3	128487474	128487476	+	chr3	197591082	197591084	-	2414.36
SHISA5	RP11-24C3.2	3	48520586	3	48482272	1	1	72	34	3	48514370	3	48483272												Not called by GRIDSS - no support in 21x subset
UNC5C	STPG2	4	96199410	4	98162249	1	1	58	156	4	96179911	4	98364655		High	chr4	96179908	96179911	-	chr4	98364652	98364655	+	2064.22
TMEM104	RAB37	17	72791771	17	72725395	1	1	45	216	17	72792787	17	72712716		High	chr17	72792786	72792787	+	chr17	72712715	72712716	-	2633.82
MAVS	PANK2	20	3843060	20	3888573	1	1	38	5	20	3863935	20	3887764		High	chr20	3863897	3863897	+	chr20	3887764	3887764	-	955.39	False positive - Variant does not explain fusion - still requires read-through
ZNF37BP	CEP164P1	10	43046005	10	45561970	1	1	33	42	10	43024111	10	45582412		High	chr10	43024107	43024111	-	chr10	45582408	45582412	+	3208.6
POU2F1	NME7	1	167382351	1	169102055	1	1	26	77	1	167394767	1	169129928		High	chr1	167394766	167394767	+	chr1	169129928	169129929	+	5637.39
NRL	DHRS4-AS1	14	24583931	14	24410367	1	1	25	35	14	24572404	14	24404246		High	chr14	24572403	24572403	+	chr14	24404246	24404246	-	1678.35
KPNA1	EEFSEC	3	122168421	3	127965679	1	1	22	19	3	122163034	3	127905568		High	chr3	122187505	122187508	+	chr3	127905532	127905535	+	4305.87
NOM1	MNX1-AS2	7	156756720	7	156799571	1	1	21	38	7	156775822	7	156774864												False positive - still requires read-through. Not called by GRIDSS - only 1 slightly long read pair support
EFTUD2	KIF18B	17	42942298	17	43006392	1	1	20	60	17	42941595	17	43008044		High	chr17	42941595	42941598	-	chr17	43008044	43008047	+	3610.73
OSBPL9	RP11-191G24.1	1	52179751	1	52026554	1	1	17	25	1	52180174	1	51992695		High	chr1	52180172	52180174	+	chr1	51992693	51992695	-	1532.91
MFSD3	MROH1	8	145736286	8	145254025	1	1	14	115	8	145737377	8	145248538		High	chr8	145737374	145737377	+	chr8	145248535	145248538	-	2501.38
WARS	DEGS2	14	100826891	14	100616047	1	1	11	63	14	100823083	14	100628510		Low	chr14	100822911	100823195	-	chr14	100628441	100628725	+	52.75	Still requires read-through
HNRNPUL2	AHNAK	11	62484461	11	62201363	1	1	6	11	11	62484336	11	62315471		High	chr11	62484334	62484336	-	chr11	62315469	62315471	+	6852.78
CCDC117	CTA-292E10.6	22	29179633	22	29217960	1	1	5	31	22	29207341	22	29207801												False positive - still requires read-through. Not called by GRIDSS - only 1 read pair support
LDLRAD3	PRR5L	11	36120011	11	36422547	1	1	5	24	11	36150547	11	36344953		High	chr11	36150547	36150550	+	chr11	36344953	36344956	-	5257.2
CASD1	GNG11	7	94183887	7	93555403	1	1	4	17	7	94231522	7	93552377		High	chr7	94231521	94231522	+	chr7	93552376	93552377	-	3223.87
RP11-85K15.2	BAZ1A	14	35390795	14	35343868	1	1	4	12	14	35368100	14	35382660		High	chr14	35368098	35368100	-	chr14	35382658	35382660	+	621.19	False positive - Variant does not explain fusion
POMZP3	ZP3	7	76241039	7	76069756	0	0								Low	chr7	76064354	76064355	-	chr7	76246616	76246617	-	717.62
PPP1R10	ABCF1	6	30573812	6	30539337	0	0								High	chr6	30525689	30525696	-	chr6	30573950	30573957	-	5391.92
BIRC6	LTBP1	2	32631567	2	33246273	0	0								High	chr2	32628901	32628902	-	chr2	33332482	33332483	+	5411.92
TBC1D16	AC012354.6	17	77983959	2	45193557	1	1	38	72
FOSL2	BRE	2	28616689	2	28460069	1	1	47	209
MANBA	UBE2D3	4	103681875	4	103731012	1	1	31	44
SMDT1	NDUFA6-AS1	22	42475958	22	42520052	1	1	19	26
RP11-680G10.1	GSE1	16	85391249	16	85667520	1	1	11	43
CNPY3	GNMT	6	42903408	6	42929950	1	1	9	21
CNPY3	RP3-475N16.1	6	42905945	6	42911536	1	1	8	23
GNA12	CARD11	7	2883487	7	2998265	1	1	7	24
RBM14	C11orf80	11	66384528	11	66526514	1	1	7	5
FARS2	RP3-380B8.4	6	5613553	6	5852296	1	1	5	7
FSD1L	SLC44A1	9	108234286	9	108200562	1	1	5	18
SIK1	CBS	21	44841518	21	44473757	1	1	4	11
PALLD	TSC22D1	4	169589519	13	45009019	1	1	9	45
PKD1P5	DOT1L	16	18483571	19	2229784	1	1	7	6
EIF4A2	PRPF40A	3	186505373	2	153551136	1	1	6	16
DHX36	MATN1-AS1	3	153994536	1	31199090	1	1	6	18
POLR2J3	TRO	7	102207444	X	54954100	1	1	5	4
TRMT10B	ASNS	9	37762114	7	97481780	1	1	5	17
FBXL8	PCBP1-AS1	16	67195840	2	70278437	1	1	5	1
NABP1	INTS10	2	192543854	8	19694563	1	1	5	5
MBNL2	ENAH	13	97874785	1	225755116	1	1	5	27
FOSL2	TOMM70A	2	28616689	3	100091566	1	1	4	5
TPT1-AS1	FRYL	13	45944317	4	48517292	1	1	4	2
HNRNPR	KPNA2	1	23660011	17	66039021	1	1	4	6
LZIC	RAC1	1	9996577	7	6431555	1	1	4	3
PCNXL2	ODC1	1	233398704	2	10580994	1	1	4	9
RP11-193F5.4	HMGN2	14	61438990	1	26798997	1	1	4	22
RPL4	PFDN5	15	66795396	12	53691634	1	1	4	4
BCL2L2-PABPN1	RPL30	14	23793498	8	99054078	1	1	4	4
DAP3	CMC4	1	155686919	X	154292308	1	1	4	13
ANP32B	PTMS	9	100773671	12	6879558	1	1	3	4
ATP2A2	RBM39	12	110734542	20	34330035	1	1	3	2
BCL2L11	LCMT1	2	111878765	16	25175919	1	1	3	1
CLCN6	CRNDE	1	11867247	16	54959125	1	1	3	2
CPSF6	SKP2	12	69656342	5	36183942	1	1	3	16
NKTR	MED23	3	42674315	6	131943119	1	1	3	7
RNGTT	ZC3H13	6	89559474	13	46544600	1	1	3	3
SOS2	PEX11A	14	50647290	15	90229777	1	1	3	11
UQCRC2	RPL37	16	21987564	5	40828053	1	1	3	3
CTSA	TIAL1	20	44525679	10	121336262	1	1	3	9
DUSP16	ANAPC11	12	12653453	17	79851428	1	1	3	3
EXOSC2	UBL5	9	133574781	19	9939268	1	1	3	2
HIST1H2AC	RP11-200A1.1	6	26124977	3	134039762	1	1	3	11
IARS	TOX4	9	95050408	14	21960455	1	1	3	3
LEMD1	RPL30	1	205389583	8	99054078	1	1	3	6
MAPK9	OGFOD3	5	179675973	17	80364358	1	1	3	2
PCBD2	NOL10	5	134246156	2	10747437	1	1	3	13
PCMTD1	POM121C	8	52758221	7	75070925	1	1	3	8
PNISR	KLHDC1	6	99860427	14	50175877	1	1	3	9
RAB10	MXI1	2	26257604	10	111987947	1	1	3	4
SIRPA	VPRBP	20	1896101	3	51436258	1	1	3	20
TJAP1	PLOD3	6	43471444	7	100850185	1	1	3	3
TOP2A	GLRX5	17	38556124	14	96010284	1	1	3	6
ZFR	ZMYM5	5	32400112	13	20413125	1	1	3	5
COMMD1	RP11-390P2.4	2	62363114	6	139017734	1	1	2	7
FNDC3B	RBM39	3	171851336	20	34301018	1	1	2	1
IQGAP1	RPL30	15	90934105	8	99057627	1	1	2	1
NAA15	PLK1	4	140270735	16	23700559	1	1	2	2
NEK7	CMC2	1	198233365	16	81010076	1	1	2	8
RNF145	PLOD2	5	158621724	3	145842016	1	1	2	8
TOX2	POLR1D	20	42683166	13	28222516	1	1	2	3
ZNF521	RAB28	18	22775124	4	13383218	1	1	2	2
AGPAT5	CTD-2541M15.1	8	6566408	8	6527761	1	1	23	3
ERO1A	FERMT2	14	53138348	14	53348187	1	1	9	35
CD109	EEF1A1	6	74481304	6	74229239	1	1	8	3
SUCO	TBX19	1	172502637	1	168260398	1	1	8	16
ZC3H8	SUCLG1	2	113007768	2	84652727	1	1	7	26
ZNF37BP	C10orf25	10	43046005	10	45495864	1	1	7	25
SLC30A9	OCIAD1	4	42003797	4	48850416	1	1	7	20
ADK	VCL	10	75984349	10	75830428	1	1	7	1
AC009403.2	POMZP3	7	155436162	7	76247617	1	1	6	15
RP11-282O18.3	CDK2AP1	12	123744821	12	123746350	1	1	6	17
CAV1	TES	7	116166743	7	115897348	1	1	6	8
CLIP4	FAM179A	2	29356682	2	29217591	1	1	5	16
MMADHC	EPC2	2	150438641	2	149528361	1	1	5	4
POM121	VKORC1L1	7	72361649	7	65413658	1	1	5	8
RP11-123O10.4	GRIP1	12	67462830	12	66990707	1	1	5	28
RPF1	PRKACB	1	84948678	1	84700863	1	1	5	25
ST3GAL1	SLA	8	134558017	8	134100084	1	1	5	37
CCDC122	ENOX1	13	44448978	13	44241680	1	1	5	13
EIF4H	GPNMB	7	73602128	7	23299599	1	1	5	10
CTBP2	BUB3	10	126799559	10	124919923	1	1	4	12
ARSJ	MTHFD2L	4	114899593	4	75040223	1	1	4	19
ST7	TES	7	116593745	7	115874588	1	1	4	14
TOP2B	NGLY1	3	25665788	3	25761126	1	1	4	2
ZNF519	RAB31	18	14124349	18	9859225	1	1	4	13
BRD1	RP6-109B7.4	22	50187682	22	46463751	1	1	3	2
SLC39A11	NSF	17	71080947	17	44714742	1	1	3	3
ZHX1	MRPL13	8	124286362	8	121408364	1	1	3	7
ANXA2	NARG2	15	60674541	15	60715961	1	1	3	5
DNTTIP2	GCLM	1	94344633	1	94360284	1	1	3	1
FAM208A	PSMD6	3	56672734	3	63999283	1	1	3	4
GGCT	GARS	7	30544185	7	30665850	1	1	3	7
GNAO1	RP11-463O9.5	16	56370772	16	86598924	1	1	3	27
NOP56	SNRPB	20	2637541	20	2443407	1	1	3	8
TBC1D9B	RNF130	5	179315103	5	179390564	1	1	3	3
AHI1	PSMB1	6	135748305	6	170858201	1	1	2	5
DLX5	NHLRC3	7	96653581	13	39613273	1	1	6	12
RGS5	MTHFD1L	1	163276023	6	151413603	1	1	6	8
KDM2A	ZNF532	11	66999431	18	56601665	1	1	5	12
DPP9	ENDOG	19	4714093	9	131583018	1	1	4	7
TRIM52	NUP133	5	180687002	1	229634053	1	1	4	29
AFG3L2	RNPC3	18	12351305	1	104097656	1	1	3	12
TNFRSF1A	PTMS	12	6450942	12	6878769	1	1	3	9
BCL11B	PPP2R5C	14	99723808	14	102323023	1	1	2	3
GBE1	RYBP	3	81810526	3	72428578	1	1	2	13
NCOA7	CTA-293F17.1	6	126107359	7	20368479	1	1	5	3
TRAF2	ITPR1	9	139811067	3	4878458	1	1	5	15
RTFDC1	RP4-799D16.1	20	55052180	1	25370327	1	1	5	28
ACTR6	DHDDS	12	100594697	1	26759382	1	1	2	9
ERBB2IP	KTN1	5	65222634	14	56078737	1	1	2	12
FBXO32	ANXA13	8	124525438	8	124724993	1	1	4	4
AC026150.8	GOLGA8H	15	30838172	15	30898046	0	0
LINC00472	RP11-154D6.1	6	72126113	6	71943360	0	0
RPS15A	RPLP1	16	18794278	15	69745158	0	0
AC021224.1	HNRNPA1	18	29993199	12	54680737	0	0
TAF15	HNRNPA2B1	17	34171732	7	26233314	0	0
PRKAR1A	H3F3A	17	66522053	1	226259052	0	0
PPHLN1	NCK1	12	42749024	3	136667101	0	0
ALG13	SNRPA1	X	110925522	15	101827215	0	0
ANP32A	EEF1B2	15	69075295	2	207026762	0	0
DHRS1	AURKA	14	24759809	20	54967352	0	0
NUTF2	PATL1	16	67899132	11	59405884	0	0
SNHG8	PDS5B	4	119200292	13	33268360	0	0
DDX46	RSBN1L-AS1	5	134121276	7	77313568	0	0
INVS	TPST1	9	103035358	7	65821812	0	0
RBM14-RBM4	INTS10	11	66407594	8	19709160	0	0
ZSCAN31	AGTPBP1	6	28321639	9	88236200	0	0
BOLA2B	RP11-347C12.2	16	30204679	16	30300106	0	0
CPSF4	MYH16	7	99054994	7	98836534	0	0
LINC00623	SEC22B	1	144339564	1	145109524	0	0
CAB39	SP100	2	231577945	2	231359131	0	0
ACACA	AATF	17	35536201	17	35376304	0	0
ATP6V0E1	ERGIC1	5	172410967	5	172359439	0	0
ITGB6	RBMS1	2	160998493	2	161143595	0	0
CLN6	AAGAB	15	68510874	15	67495236	0	0
PAK6	BUB1B	15	40532882	15	40457254	0	0
HIF1A	PRKCH	14	62162557	14	61857943	0	0
LUZP1	SRRM1	1	23435515	1	24975350	0	0
SLC39A8	PAPSS1	4	103225474	4	108615162	0	0
MED15	FTH1	22	20905723	11	61735103	0	0
BTF3	ENSG00000219298	5	72794272	6	150299052	0	0
RP11-33B1.1	SEPT7P2	4	120382872	7	45798673	0	0
LGALS1	PPP2CA	22	38075813	5	133561245	0	0
RPS10	RP11-464D20.2	6	34393809	17	60594128	0	0
AP006222.2	FAM157C	1	238567	16	90203008	0	0
STK17A	YTHDC1	7	43664117	4	69197821	0	0
RP11-384K6.6	LINC00265	4	119549191	7	39822398	0	0
NSUN2	PRSS23	5	6599353	11	86518673	0	0
AC137934.1	AC002055.4	16	90288794	22	51223721	0	0
APP	RPL10	21	27423509	X	153626718	0	0
SNHG7	AC074183.4	9	139619507	7	84568948	0	0
ACLY	UBA1	17	40034356	X	47073726	0	0
EVA1C	FAM86B3P	21	33805459	8	8099484	0	0
RP11-87H9.2	FRG1B	9	69082110	20	29614327	0	0
RP11-34P13.7	AC093642.5	1	129055	2	243080935	0	0
XX-C2158C6.2	AC093642.5	6	171054606	2	243081039	0	0
RP11-14N7.2	AC027612.6	1	148933291	2	91843394	0	0
WASH3P	ABC7-42389800N19.1	15	102513423	12	87703	0	0
WASH3P	XXyac-YRM2039.2	15	102513795	9	17719	0	0
WASH6P	ABC7-42389800N19.1	X	155252677	12	88017	0	0
MTERFD2	RP11-597A11.1	2	242033847	14	20128737	0	0
RPS10	RP11-425L10.1	6	34393809	11	46450700	0	0
RP11-592N21.1	RPL17	15	71634012	18	47017815	0	0
RPS29	RP11-156G14.6	14	50053094	9	35592783	0	0
ZCCHC7	RCC1	9	37305541	1	28835417	0	0
PELP1	DNAJC2	17	4575409	7	102963078	0	0
PTP4A2	TNFRSF21	1	32372022	6	47200730	0	0
PSMA7	MLF1	20	60711791	3	158317803	0	0
STRC	E2F4	15	43910857	16	67229685	0	0
MTHFD1L	RPL32	6	151413722	3	12881839	0	0
RPS10	RP3-375P9.2	6	34393809	6	34711953	0	0
U91319.1	SHISA9	16	13444037	16	13297406	0	0
PKD1P1	RP11-1212A22.1	16	16434163	16	18428708	0	0
PKD1P1	RP11-958N24.1	16	16434163	16	15029254	0	0
CTD-2334D19.1	PRR16	5	120125649	5	119800340	0	0
BUD31	ATP5J2-PTCD1	7	99017239	7	99026827	0	0
PDXDC2P	PKD1P1	16	70016253	16	18455134	0	0
TAS2R14	PRH2	12	11126254	12	11083261	0	0
RP11-467L19.8	HERC2	15	20724201	15	28501235	0	0
AC022596.6	KRT14	17	16721553	17	39739392	0	0
PKD1P1	NPIPP1	16	16434163	16	15219548	0	0
CAST	CTD-2337A12.1	5	96011243	5	95715356	0	0
BMS1	MBL1P	10	43279810	10	81664805	0	0
MATN2	RPL30	8	99048442	8	99057316	0	0
AGAP6	TIMM23B	10	51749068	10	51387763	0	0
AC159540.1	LINC00342	2	98088770	2	96473050	0	0
RP11-307E17.8	HIATL2	9	97101118	9	99711837	0	0
PKD1P5	NPIPP1	16	18462115	16	15204678	0	0
RP11-927P21.1	ARL17B	17	62897188	17	44376892	0	0
POLR2J4	PMS2P5	7	44053192	7	74366193	0	0
RP11-592B15.4	PARG	10	51314980	10	51087876	0	0
RGPD3	RANBP2	2	107042450	2	109379693	0	0
CHCHD3	EXOC4	7	132659929	7	132990631	0	0
RP11-798G7.6	ARL17B	17	43635773	17	44376892	0	0
WDR41	KRTCAP2	5	76758920	1	155145104	0	0
AC012309.5	LINC00665	19	37748296	19	36804224	0	0
DTX2P1	PMS2P1	7	76648314	7	99918707	0	0
EMR2	CD97	19	14885068	19	14499514	0	0
PKD1	NPIPP1	16	2150167	16	15221754	0	0
RP11-250B2.3	BCKDHB	6	81162874	6	80982938	0	0
PDPR	RP11-252A24.2	16	70154364	16	74401963	0	0
PMS2P1	RP11-313P13.3	7	99927805	7	72511686	0	0
RP11-798G7.6	ARL17A	17	43623171	17	44634731	0	0
NKTR	GCLM	3	42674315	1	94360284	0	0
PARG	AGAP5	10	51065352	10	75473089	0	0
ZNF418	U2AF1L4	19	58445185	19	36234245	0	0
NUP62	ATF5	19	50432580	19	50433988	0	0
PARG	TIMM23	10	51065352	10	51732772	0	0
PPP3CA	FAM13A	4	102267896	4	89950799	0	0
RASA4	POLR2J4	7	102136916	7	43985922	0	0
#N/A	#N/A	#N/A	#N/A	#N/A	#N/A	#N/A		#N/A	#N/A	#N/A	#N/A	#N/A	#N/A
#N/A	#N/A	#N/A	#N/A	#N/A	#N/A	#N/A		#N/A	#N/A	#N/A	#N/A	#N/A	#N/A
#N/A	#N/A	#N/A	#N/A	#N/A	#N/A	#N/A		#N/A	#N/A	#N/A	#N/A	#N/A	#N/A
#N/A	#N/A	#N/A	#N/A	#N/A	#N/A	#N/A		#N/A	#N/A	#N/A	#N/A	#N/A	#N/A
#N/A	#N/A	#N/A	#N/A	#N/A	#N/A	#N/A		#N/A	#N/A	#N/A	#N/A	#N/A	#N/A
#N/A	#N/A	#N/A	#N/A	#N/A	#N/A	#N/A		#N/A	#N/A	#N/A	#N/A	#N/A	#N/A
#N/A	#N/A	#N/A	#N/A	#N/A	#N/A	#N/A		#N/A	#N/A	#N/A	#N/A	#N/A	#N/A
#N/A	#N/A	#N/A	#N/A	#N/A	#N/A	#N/A		#N/A	#N/A	#N/A	#N/A	#N/A	#N/A
#N/A	#N/A	#N/A	#N/A	#N/A	#N/A	#N/A		#N/A	#N/A	#N/A	#N/A	#N/A	#N/A
#N/A	#N/A	#N/A	#N/A	#N/A	#N/A	#N/A		#N/A	#N/A	#N/A	#N/A	#N/A	#N/A
#N/A	#N/A	#N/A	#N/A	#N/A	#N/A	#N/A		#N/A	#N/A	#N/A	#N/A	#N/A	#N/A
#N/A	#N/A	#N/A	#N/A	#N/A	#N/A	#N/A		#N/A	#N/A	#N/A	#N/A	#N/A	#N/A
#N/A	#N/A	#N/A	#N/A	#N/A	#N/A	#N/A		#N/A	#N/A	#N/A	#N/A	#N/A	#N/A
#N/A	#N/A	#N/A	#N/A	#N/A	#N/A	#N/A		#N/A	#N/A	#N/A	#N/A	#N/A	#N/A
#N/A	#N/A	#N/A	#N/A	#N/A	#N/A	#N/A		#N/A	#N/A	#N/A	#N/A	#N/A	#N/A
#N/A	#N/A	#N/A	#N/A	#N/A	#N/A	#N/A		#N/A	#N/A	#N/A	#N/A	#N/A	#N/A
#N/A	#N/A	#N/A	#N/A	#N/A	#N/A	#N/A		#N/A	#N/A	#N/A	#N/A	#N/A	#N/A
#N/A	#N/A	#N/A	#N/A	#N/A	#N/A	#N/A		#N/A	#N/A	#N/A	#N/A	#N/A	#N/A
#N/A	#N/A	#N/A	#N/A	#N/A	#N/A	#N/A		#N/A	#N/A	#N/A	#N/A	#N/A	#N/A
#N/A	#N/A	#N/A	#N/A	#N/A	#N/A	#N/A		#N/A	#N/A	#N/A	#N/A	#N/A	#N/A
#N/A	#N/A	#N/A	#N/A	#N/A	#N/A	#N/A		#N/A	#N/A	#N/A	#N/A	#N/A	#N/A
#N/A	#N/A	#N/A	#N/A	#N/A	#N/A	#N/A		#N/A	#N/A	#N/A	#N/A	#N/A	#N/A
#N/A	#N/A	#N/A	#N/A	#N/A	#N/A	#N/A		#N/A	#N/A	#N/A	#N/A	#N/A	#N/A
#N/A	#N/A	#N/A	#N/A	#N/A	#N/A	#N/A		#N/A	#N/A	#N/A	#N/A	#N/A	#N/A
#N/A	#N/A	#N/A	#N/A	#N/A	#N/A	#N/A		#N/A	#N/A	#N/A	#N/A	#N/A	#N/A
#N/A	#N/A	#N/A	#N/A	#N/A	#N/A	#N/A		#N/A	#N/A	#N/A	#N/A	#N/A	#N/A
#N/A	#N/A	#N/A	#N/A	#N/A	#N/A	#N/A		#N/A	#N/A	#N/A	#N/A	#N/A	#N/A
#N/A	#N/A	#N/A	#N/A	#N/A	#N/A	#N/A		#N/A	#N/A	#N/A	#N/A	#N/A	#N/A
#N/A	#N/A	#N/A	#N/A	#N/A	#N/A	#N/A		#N/A	#N/A	#N/A	#N/A	#N/A	#N/A
#N/A	#N/A	#N/A	#N/A	#N/A	#N/A	#N/A		#N/A	#N/A	#N/A	#N/A	#N/A	#N/A
#N/A	#N/A	#N/A	#N/A	#N/A	#N/A	#N/A		#N/A	#N/A	#N/A	#N/A	#N/A	#N/A
#N/A	#N/A	#N/A	#N/A	#N/A	#N/A	#N/A		#N/A	#N/A	#N/A	#N/A	#N/A	#N/A
#N/A	#N/A	#N/A	#N/A	#N/A	#N/A	#N/A		#N/A	#N/A	#N/A	#N/A	#N/A	#N/A
#N/A	#N/A	#N/A	#N/A	#N/A	#N/A	#N/A		#N/A	#N/A	#N/A	#N/A	#N/A	#N/A
#N/A	#N/A	#N/A	#N/A	#N/A	#N/A	#N/A		#N/A	#N/A	#N/A	#N/A	#N/A	#N/A
#N/A	#N/A	#N/A	#N/A	#N/A	#N/A	#N/A		#N/A	#N/A	#N/A	#N/A	#N/A	#N/A
#N/A	#N/A	#N/A	#N/A	#N/A	#N/A	#N/A		#N/A	#N/A	#N/A	#N/A	#N/A	#N/A
#N/A	#N/A	#N/A	#N/A	#N/A	#N/A	#N/A		#N/A	#N/A	#N/A	#N/A	#N/A	#N/A
#N/A	#N/A	#N/A	#N/A	#N/A	#N/A	#N/A		#N/A	#N/A	#N/A	#N/A	#N/A	#N/A
#N/A	#N/A	#N/A	#N/A	#N/A	#N/A	#N/A		#N/A	#N/A	#N/A	#N/A	#N/A	#N/A
#N/A	#N/A	#N/A	#N/A	#N/A	#N/A	#N/A		#N/A	#N/A	#N/A	#N/A	#N/A	#N/A
#N/A	#N/A	#N/A	#N/A	#N/A	#N/A	#N/A		#N/A	#N/A	#N/A	#N/A	#N/A	#N/A
#N/A	#N/A	#N/A	#N/A	#N/A	#N/A	#N/A		#N/A	#N/A	#N/A	#N/A	#N/A	#N/A
#N/A	#N/A	#N/A	#N/A	#N/A	#N/A	#N/A		#N/A	#N/A	#N/A	#N/A	#N/A	#N/A
#N/A	#N/A	#N/A	#N/A	#N/A	#N/A	#N/A		#N/A	#N/A	#N/A	#N/A	#N/A	#N/A
#N/A	#N/A	#N/A	#N/A	#N/A	#N/A	#N/A		#N/A	#N/A	#N/A	#N/A	#N/A	#N/A
#N/A	#N/A	#N/A	#N/A	#N/A	#N/A	#N/A		#N/A	#N/A	#N/A	#N/A	#N/A	#N/A
#N/A	#N/A	#N/A	#N/A	#N/A	#N/A	#N/A		#N/A	#N/A	#N/A	#N/A	#N/A	#N/A
#N/A	#N/A	#N/A	#N/A	#N/A	#N/A	#N/A		#N/A	#N/A	#N/A	#N/A	#N/A	#N/A
#N/A	#N/A	#N/A	#N/A	#N/A	#N/A	#N/A		#N/A	#N/A	#N/A	#N/A	#N/A	#N/A
#N/A	#N/A	#N/A	#N/A	#N/A	#N/A	#N/A		#N/A	#N/A	#N/A	#N/A	#N/A	#N/A
#N/A	#N/A	#N/A	#N/A	#N/A	#N/A	#N/A		#N/A	#N/A	#N/A	#N/A	#N/A	#N/A
#N/A	#N/A	#N/A	#N/A	#N/A	#N/A	#N/A		#N/A	#N/A	#N/A	#N/A	#N/A	#N/A
#N/A	#N/A	#N/A	#N/A	#N/A	#N/A	#N/A		#N/A	#N/A	#N/A	#N/A	#N/A	#N/A
#N/A	#N/A	#N/A	#N/A	#N/A	#N/A	#N/A		#N/A	#N/A	#N/A	#N/A	#N/A	#N/A
#N/A	#N/A	#N/A	#N/A	#N/A	#N/A	#N/A		#N/A	#N/A	#N/A	#N/A	#N/A	#N/A
#N/A	#N/A	#N/A	#N/A	#N/A	#N/A	#N/A		#N/A	#N/A	#N/A	#N/A	#N/A	#N/A
#N/A	#N/A	#N/A	#N/A	#N/A	#N/A	#N/A		#N/A	#N/A	#N/A	#N/A	#N/A	#N/A
#N/A	#N/A	#N/A	#N/A	#N/A	#N/A	#N/A		#N/A	#N/A	#N/A	#N/A	#N/A	#N/A
#N/A	#N/A	#N/A	#N/A	#N/A	#N/A	#N/A		#N/A	#N/A	#N/A	#N/A	#N/A	#N/A
#N/A	#N/A	#N/A	#N/A	#N/A	#N/A	#N/A		#N/A	#N/A	#N/A	#N/A	#N/A	#N/A
#N/A	#N/A	#N/A	#N/A	#N/A	#N/A	#N/A		#N/A	#N/A	#N/A	#N/A	#N/A	#N/A
#N/A	#N/A	#N/A	#N/A	#N/A	#N/A	#N/A		#N/A	#N/A	#N/A	#N/A	#N/A	#N/A
#N/A	#N/A	#N/A	#N/A	#N/A	#N/A	#N/A		#N/A	#N/A	#N/A	#N/A	#N/A	#N/A
#N/A	#N/A	#N/A	#N/A	#N/A	#N/A	#N/A		#N/A	#N/A	#N/A	#N/A	#N/A	#N/A
#N/A	#N/A	#N/A	#N/A	#N/A	#N/A	#N/A		#N/A	#N/A	#N/A	#N/A	#N/A	#N/A
#N/A	#N/A	#N/A	#N/A	#N/A	#N/A	#N/A		#N/A	#N/A	#N/A	#N/A	#N/A	#N/A
#N/A	#N/A	#N/A	#N/A	#N/A	#N/A	#N/A		#N/A	#N/A	#N/A	#N/A	#N/A	#N/A
#N/A	#N/A	#N/A	#N/A	#N/A	#N/A	#N/A		#N/A	#N/A	#N/A	#N/A	#N/A	#N/A
#N/A	#N/A	#N/A	#N/A	#N/A	#N/A	#N/A		#N/A	#N/A	#N/A	#N/A	#N/A	#N/A
#N/A	#N/A	#N/A	#N/A	#N/A	#N/A	#N/A		#N/A	#N/A	#N/A	#N/A	#N/A	#N/A
#N/A	#N/A	#N/A	#N/A	#N/A	#N/A	#N/A		#N/A	#N/A	#N/A	#N/A	#N/A	#N/A
#N/A	#N/A	#N/A	#N/A	#N/A	#N/A	#N/A		#N/A	#N/A	#N/A	#N/A	#N/A	#N/A
#N/A	#N/A	#N/A	#N/A	#N/A	#N/A	#N/A		#N/A	#N/A	#N/A	#N/A	#N/A	#N/A
#N/A	#N/A	#N/A	#N/A	#N/A	#N/A	#N/A		#N/A	#N/A	#N/A	#N/A	#N/A	#N/A
#N/A	#N/A	#N/A	#N/A	#N/A	#N/A	#N/A		#N/A	#N/A	#N/A	#N/A	#N/A	#N/A
#N/A	#N/A	#N/A	#N/A	#N/A	#N/A	#N/A		#N/A	#N/A	#N/A	#N/A	#N/A	#N/A
#N/A	#N/A	#N/A	#N/A	#N/A	#N/A	#N/A		#N/A	#N/A	#N/A	#N/A	#N/A	#N/A
#N/A	#N/A	#N/A	#N/A	#N/A	#N/A	#N/A		#N/A	#N/A	#N/A	#N/A	#N/A	#N/A
#N/A	#N/A	#N/A	#N/A	#N/A	#N/A	#N/A		#N/A	#N/A	#N/A	#N/A	#N/A	#N/A
#N/A	#N/A	#N/A	#N/A	#N/A	#N/A	#N/A		#N/A	#N/A	#N/A	#N/A	#N/A	#N/A
#N/A	#N/A	#N/A	#N/A	#N/A	#N/A	#N/A		#N/A	#N/A	#N/A	#N/A	#N/A	#N/A
#N/A	#N/A	#N/A	#N/A	#N/A	#N/A	#N/A		#N/A	#N/A	#N/A	#N/A	#N/A	#N/A
#N/A	#N/A	#N/A	#N/A	#N/A	#N/A	#N/A		#N/A	#N/A	#N/A	#N/A	#N/A	#N/A
#N/A	#N/A	#N/A	#N/A	#N/A	#N/A	#N/A		#N/A	#N/A	#N/A	#N/A	#N/A	#N/A
#N/A	#N/A	#N/A	#N/A	#N/A	#N/A	#N/A		#N/A	#N/A	#N/A	#N/A	#N/A	#N/A
#N/A	#N/A	#N/A	#N/A	#N/A	#N/A	#N/A		#N/A	#N/A	#N/A	#N/A	#N/A	#N/A
#N/A	#N/A	#N/A	#N/A	#N/A	#N/A	#N/A		#N/A	#N/A	#N/A	#N/A	#N/A	#N/A
#N/A	#N/A	#N/A	#N/A	#N/A	#N/A	#N/A		#N/A	#N/A	#N/A	#N/A	#N/A	#N/A
#N/A	#N/A	#N/A	#N/A	#N/A	#N/A	#N/A		#N/A	#N/A	#N/A	#N/A	#N/A	#N/A
#N/A	#N/A	#N/A	#N/A	#N/A	#N/A	#N/A		#N/A	#N/A	#N/A	#N/A	#N/A	#N/A
#N/A	#N/A	#N/A	#N/A	#N/A	#N/A	#N/A		#N/A	#N/A	#N/A	#N/A	#N/A	#N/A
#N/A	#N/A	#N/A	#N/A	#N/A	#N/A	#N/A		#N/A	#N/A	#N/A	#N/A	#N/A	#N/A
#N/A	#N/A	#N/A	#N/A	#N/A	#N/A	#N/A		#N/A	#N/A	#N/A	#N/A	#N/A	#N/A
#N/A	#N/A	#N/A	#N/A	#N/A	#N/A	#N/A		#N/A	#N/A	#N/A	#N/A	#N/A	#N/A
#N/A	#N/A	#N/A	#N/A	#N/A	#N/A	#N/A		#N/A	#N/A	#N/A	#N/A	#N/A	#N/A
#N/A	#N/A	#N/A	#N/A	#N/A	#N/A	#N/A		#N/A	#N/A	#N/A	#N/A	#N/A	#N/A
#N/A	#N/A	#N/A	#N/A	#N/A	#N/A	#N/A		#N/A	#N/A	#N/A	#N/A	#N/A	#N/A
#N/A	#N/A	#N/A	#N/A	#N/A	#N/A	#N/A		#N/A	#N/A	#N/A	#N/A	#N/A	#N/A
#N/A	#N/A	#N/A	#N/A	#N/A	#N/A	#N/A		#N/A	#N/A	#N/A	#N/A	#N/A	#N/A
#N/A	#N/A	#N/A	#N/A	#N/A	#N/A	#N/A		#N/A	#N/A	#N/A	#N/A	#N/A	#N/A
#N/A	#N/A	#N/A	#N/A	#N/A	#N/A	#N/A		#N/A	#N/A	#N/A	#N/A	#N/A	#N/A
#N/A	#N/A	#N/A	#N/A	#N/A	#N/A	#N/A		#N/A	#N/A	#N/A	#N/A	#N/A	#N/A
#N/A	#N/A	#N/A	#N/A	#N/A	#N/A	#N/A		#N/A	#N/A	#N/A	#N/A	#N/A	#N/A
#N/A	#N/A	#N/A	#N/A	#N/A	#N/A	#N/A		#N/A	#N/A	#N/A	#N/A	#N/A	#N/A
#N/A	#N/A	#N/A	#N/A	#N/A	#N/A	#N/A		#N/A	#N/A	#N/A	#N/A	#N/A	#N/A
#N/A	#N/A	#N/A	#N/A	#N/A	#N/A	#N/A		#N/A	#N/A	#N/A	#N/A	#N/A	#N/A
#N/A	#N/A	#N/A	#N/A	#N/A	#N/A	#N/A		#N/A	#N/A	#N/A	#N/A	#N/A	#N/A
#N/A	#N/A	#N/A	#N/A	#N/A	#N/A	#N/A		#N/A	#N/A	#N/A	#N/A	#N/A	#N/A
#N/A	#N/A	#N/A	#N/A	#N/A	#N/A	#N/A		#N/A	#N/A	#N/A	#N/A	#N/A	#N/A
#N/A	#N/A	#N/A	#N/A	#N/A	#N/A	#N/A		#N/A	#N/A	#N/A	#N/A	#N/A	#N/A
#N/A	#N/A	#N/A	#N/A	#N/A	#N/A	#N/A		#N/A	#N/A	#N/A	#N/A	#N/A	#N/A
#N/A	#N/A	#N/A	#N/A	#N/A	#N/A	#N/A		#N/A	#N/A	#N/A	#N/A	#N/A	#N/A
#N/A	#N/A	#N/A	#N/A	#N/A	#N/A	#N/A		#N/A	#N/A	#N/A	#N/A	#N/A	#N/A
#N/A	#N/A	#N/A	#N/A	#N/A	#N/A	#N/A		#N/A	#N/A	#N/A	#N/A	#N/A	#N/A
#N/A	#N/A	#N/A	#N/A	#N/A	#N/A	#N/A		#N/A	#N/A	#N/A	#N/A	#N/A	#N/A
#N/A	#N/A	#N/A	#N/A	#N/A	#N/A	#N/A		#N/A	#N/A	#N/A	#N/A	#N/A	#N/A
#N/A	#N/A	#N/A	#N/A	#N/A	#N/A	#N/A		#N/A	#N/A	#N/A	#N/A	#N/A	#N/A
#N/A	#N/A	#N/A	#N/A	#N/A	#N/A	#N/A		#N/A	#N/A	#N/A	#N/A	#N/A	#N/A
#N/A	#N/A	#N/A	#N/A	#N/A	#N/A	#N/A		#N/A	#N/A	#N/A	#N/A	#N/A	#N/A
#N/A	#N/A	#N/A	#N/A	#N/A	#N/A	#N/A		#N/A	#N/A	#N/A	#N/A	#N/A	#N/A
#N/A	#N/A	#N/A	#N/A	#N/A	#N/A	#N/A		#N/A	#N/A	#N/A	#N/A	#N/A	#N/A
#N/A	#N/A	#N/A	#N/A	#N/A	#N/A	#N/A		#N/A	#N/A	#N/A	#N/A	#N/A	#N/A
#N/A	#N/A	#N/A	#N/A	#N/A	#N/A	#N/A		#N/A	#N/A	#N/A	#N/A	#N/A	#N/A
#N/A	#N/A	#N/A	#N/A	#N/A	#N/A	#N/A		#N/A	#N/A	#N/A	#N/A	#N/A	#N/A
#N/A	#N/A	#N/A	#N/A	#N/A	#N/A	#N/A		#N/A	#N/A	#N/A	#N/A	#N/A	#N/A
#N/A	#N/A	#N/A	#N/A	#N/A	#N/A	#N/A		#N/A	#N/A	#N/A	#N/A	#N/A	#N/A
#N/A	#N/A	#N/A	#N/A	#N/A	#N/A	#N/A		#N/A	#N/A	#N/A	#N/A	#N/A	#N/A
#N/A	#N/A	#N/A	#N/A	#N/A	#N/A	#N/A		#N/A	#N/A	#N/A	#N/A	#N/A	#N/A
#N/A	#N/A	#N/A	#N/A	#N/A	#N/A	#N/A		#N/A	#N/A	#N/A	#N/A	#N/A	#N/A
#N/A	#N/A	#N/A	#N/A	#N/A	#N/A	#N/A		#N/A	#N/A	#N/A	#N/A	#N/A	#N/A
#N/A	#N/A	#N/A	#N/A	#N/A	#N/A	#N/A		#N/A	#N/A	#N/A	#N/A	#N/A	#N/A
#N/A	#N/A	#N/A	#N/A	#N/A	#N/A	#N/A		#N/A	#N/A	#N/A	#N/A	#N/A	#N/A
#N/A	#N/A	#N/A	#N/A	#N/A	#N/A	#N/A		#N/A	#N/A	#N/A	#N/A	#N/A	#N/A
#N/A	#N/A	#N/A	#N/A	#N/A	#N/A	#N/A		#N/A	#N/A	#N/A	#N/A	#N/A	#N/A
#N/A	#N/A	#N/A	#N/A	#N/A	#N/A	#N/A		#N/A	#N/A	#N/A	#N/A	#N/A	#N/A
#N/A	#N/A	#N/A	#N/A	#N/A	#N/A	#N/A		#N/A	#N/A	#N/A	#N/A	#N/A	#N/A
#N/A	#N/A	#N/A	#N/A	#N/A	#N/A	#N/A		#N/A	#N/A	#N/A	#N/A	#N/A	#N/A
#N/A	#N/A	#N/A	#N/A	#N/A	#N/A	#N/A		#N/A	#N/A	#N/A	#N/A	#N/A	#N/A
#N/A	#N/A	#N/A	#N/A	#N/A	#N/A	#N/A		#N/A	#N/A	#N/A	#N/A	#N/A	#N/A
#N/A	#N/A	#N/A	#N/A	#N/A	#N/A	#N/A		#N/A	#N/A	#N/A	#N/A	#N/A	#N/A
#N/A	#N/A	#N/A	#N/A	#N/A	#N/A	#N/A		#N/A	#N/A	#N/A	#N/A	#N/A	#N/A
#N/A	#N/A	#N/A	#N/A	#N/A	#N/A	#N/A		#N/A	#N/A	#N/A	#N/A	#N/A	#N/A
#N/A	#N/A	#N/A	#N/A	#N/A	#N/A	#N/A		#N/A	#N/A	#N/A	#N/A	#N/A	#N/A
#N/A	#N/A	#N/A	#N/A	#N/A	#N/A	#N/A		#N/A	#N/A	#N/A	#N/A	#N/A	#N/A
#N/A	#N/A	#N/A	#N/A	#N/A	#N/A	#N/A		#N/A	#N/A	#N/A	#N/A	#N/A	#N/A
#N/A	#N/A	#N/A	#N/A	#N/A	#N/A	#N/A		#N/A	#N/A	#N/A	#N/A	#N/A	#N/A
#N/A	#N/A	#N/A	#N/A	#N/A	#N/A	#N/A		#N/A	#N/A	#N/A	#N/A	#N/A	#N/A
#N/A	#N/A	#N/A	#N/A	#N/A	#N/A	#N/A		#N/A	#N/A	#N/A	#N/A	#N/A	#N/A
#N/A	#N/A	#N/A	#N/A	#N/A	#N/A	#N/A		#N/A	#N/A	#N/A	#N/A	#N/A	#N/A
#N/A	#N/A	#N/A	#N/A	#N/A	#N/A	#N/A		#N/A	#N/A	#N/A	#N/A	#N/A	#N/A
#N/A	#N/A	#N/A	#N/A	#N/A	#N/A	#N/A		#N/A	#N/A	#N/A	#N/A	#N/A	#N/A
#N/A	#N/A	#N/A	#N/A	#N/A	#N/A	#N/A		#N/A	#N/A	#N/A	#N/A	#N/A	#N/A
#N/A	#N/A	#N/A	#N/A	#N/A	#N/A	#N/A		#N/A	#N/A	#N/A	#N/A	#N/A	#N/A
#N/A	#N/A	#N/A	#N/A	#N/A	#N/A	#N/A		#N/A	#N/A	#N/A	#N/A	#N/A	#N/A
#N/A	#N/A	#N/A	#N/A	#N/A	#N/A	#N/A		#N/A	#N/A	#N/A	#N/A	#N/A	#N/A
#N/A	#N/A	#N/A	#N/A	#N/A	#N/A	#N/A		#N/A	#N/A	#N/A	#N/A	#N/A	#N/A
#N/A	#N/A	#N/A	#N/A	#N/A	#N/A	#N/A		#N/A	#N/A	#N/A	#N/A	#N/A	#N/A
#N/A	#N/A	#N/A	#N/A	#N/A	#N/A	#N/A		#N/A	#N/A	#N/A	#N/A	#N/A	#N/A
#N/A	#N/A	#N/A	#N/A	#N/A	#N/A	#N/A		#N/A	#N/A	#N/A	#N/A	#N/A	#N/A
#N/A	#N/A	#N/A	#N/A	#N/A	#N/A	#N/A		#N/A	#N/A	#N/A	#N/A	#N/A	#N/A
#N/A	#N/A	#N/A	#N/A	#N/A	#N/A	#N/A		#N/A	#N/A	#N/A	#N/A	#N/A	#N/A
#N/A	#N/A	#N/A	#N/A	#N/A	#N/A	#N/A		#N/A	#N/A	#N/A	#N/A	#N/A	#N/A
#N/A	#N/A	#N/A	#N/A	#N/A	#N/A	#N/A		#N/A	#N/A	#N/A	#N/A	#N/A	#N/A
#N/A	#N/A	#N/A	#N/A	#N/A	#N/A	#N/A		#N/A	#N/A	#N/A	#N/A	#N/A	#N/A
#N/A	#N/A	#N/A	#N/A	#N/A	#N/A	#N/A		#N/A	#N/A	#N/A	#N/A	#N/A	#N/A
#N/A	#N/A	#N/A	#N/A	#N/A	#N/A	#N/A		#N/A	#N/A	#N/A	#N/A	#N/A	#N/A
#N/A	#N/A	#N/A	#N/A	#N/A	#N/A	#N/A		#N/A	#N/A	#N/A	#N/A	#N/A	#N/A
#N/A	#N/A	#N/A	#N/A	#N/A	#N/A	#N/A		#N/A	#N/A	#N/A	#N/A	#N/A	#N/A
#N/A	#N/A	#N/A	#N/A	#N/A	#N/A	#N/A		#N/A	#N/A	#N/A	#N/A	#N/A	#N/A
#N/A	#N/A	#N/A	#N/A	#N/A	#N/A	#N/A		#N/A	#N/A	#N/A	#N/A	#N/A	#N/A
#N/A	#N/A	#N/A	#N/A	#N/A	#N/A	#N/A		#N/A	#N/A	#N/A	#N/A	#N/A	#N/A
#N/A	#N/A	#N/A	#N/A	#N/A	#N/A	#N/A		#N/A	#N/A	#N/A	#N/A	#N/A	#N/A
#N/A	#N/A	#N/A	#N/A	#N/A	#N/A	#N/A		#N/A	#N/A	#N/A	#N/A	#N/A	#N/A
#N/A	#N/A	#N/A	#N/A	#N/A	#N/A	#N/A		#N/A	#N/A	#N/A	#N/A	#N/A	#N/A
#N/A	#N/A	#N/A	#N/A	#N/A	#N/A	#N/A		#N/A	#N/A	#N/A	#N/A	#N/A	#N/A
#N/A	#N/A	#N/A	#N/A	#N/A	#N/A	#N/A		#N/A	#N/A	#N/A	#N/A	#N/A	#N/A
#N/A	#N/A	#N/A	#N/A	#N/A	#N/A	#N/A		#N/A	#N/A	#N/A	#N/A	#N/A	#N/A
#N/A	#N/A	#N/A	#N/A	#N/A	#N/A	#N/A		#N/A	#N/A	#N/A	#N/A	#N/A	#N/A
#N/A	#N/A	#N/A	#N/A	#N/A	#N/A	#N/A		#N/A	#N/A	#N/A	#N/A	#N/A	#N/A
#N/A	#N/A	#N/A	#N/A	#N/A	#N/A	#N/A		#N/A	#N/A	#N/A	#N/A	#N/A	#N/A
#N/A	#N/A	#N/A	#N/A	#N/A	#N/A	#N/A		#N/A	#N/A	#N/A	#N/A	#N/A	#N/A
#N/A	#N/A	#N/A	#N/A	#N/A	#N/A	#N/A		#N/A	#N/A	#N/A	#N/A	#N/A	#N/A
#N/A	#N/A	#N/A	#N/A	#N/A	#N/A	#N/A		#N/A	#N/A	#N/A	#N/A	#N/A	#N/A
#N/A	#N/A	#N/A	#N/A	#N/A	#N/A	#N/A		#N/A	#N/A	#N/A	#N/A	#N/A	#N/A
#N/A	#N/A	#N/A	#N/A	#N/A	#N/A	#N/A		#N/A	#N/A	#N/A	#N/A	#N/A	#N/A
#N/A	#N/A	#N/A	#N/A	#N/A	#N/A	#N/A		#N/A	#N/A	#N/A	#N/A	#N/A	#N/A
#N/A	#N/A	#N/A	#N/A	#N/A	#N/A	#N/A		#N/A	#N/A	#N/A	#N/A	#N/A	#N/A
#N/A	#N/A	#N/A	#N/A	#N/A	#N/A	#N/A		#N/A	#N/A	#N/A	#N/A	#N/A	#N/A
#N/A	#N/A	#N/A	#N/A	#N/A	#N/A	#N/A		#N/A	#N/A	#N/A	#N/A	#N/A	#N/A
#N/A	#N/A	#N/A	#N/A	#N/A	#N/A	#N/A		#N/A	#N/A	#N/A	#N/A	#N/A	#N/A
#N/A	#N/A	#N/A	#N/A	#N/A	#N/A	#N/A		#N/A	#N/A	#N/A	#N/A	#N/A	#N/A
#N/A	#N/A	#N/A	#N/A	#N/A	#N/A	#N/A		#N/A	#N/A	#N/A	#N/A	#N/A	#N/A
#N/A	#N/A	#N/A	#N/A	#N/A	#N/A	#N/A		#N/A	#N/A	#N/A	#N/A	#N/A	#N/A
#N/A	#N/A	#N/A	#N/A	#N/A	#N/A	#N/A		#N/A	#N/A	#N/A	#N/A	#N/A	#N/A
#N/A	#N/A	#N/A	#N/A	#N/A	#N/A	#N/A		#N/A	#N/A	#N/A	#N/A	#N/A	#N/A
#N/A	#N/A	#N/A	#N/A	#N/A	#N/A	#N/A		#N/A	#N/A	#N/A	#N/A	#N/A	#N/A
#N/A	#N/A	#N/A	#N/A	#N/A	#N/A	#N/A		#N/A	#N/A	#N/A	#N/A	#N/A	#N/A
#N/A	#N/A	#N/A	#N/A	#N/A	#N/A	#N/A		#N/A	#N/A	#N/A	#N/A	#N/A	#N/A
#N/A	#N/A	#N/A	#N/A	#N/A	#N/A	#N/A		#N/A	#N/A	#N/A	#N/A	#N/A	#N/A
#N/A	#N/A	#N/A	#N/A	#N/A	#N/A	#N/A		#N/A	#N/A	#N/A	#N/A	#N/A	#N/A
#N/A	#N/A	#N/A	#N/A	#N/A	#N/A	#N/A		#N/A	#N/A	#N/A	#N/A	#N/A	#N/A
#N/A	#N/A	#N/A	#N/A	#N/A	#N/A	#N/A		#N/A	#N/A	#N/A	#N/A	#N/A	#N/A
#N/A	#N/A	#N/A	#N/A	#N/A	#N/A	#N/A		#N/A	#N/A	#N/A	#N/A	#N/A	#N/A
#N/A	#N/A	#N/A	#N/A	#N/A	#N/A	#N/A		#N/A	#N/A	#N/A	#N/A	#N/A	#N/A
#N/A	#N/A	#N/A	#N/A	#N/A	#N/A	#N/A		#N/A	#N/A	#N/A	#N/A	#N/A	#N/A
#N/A	#N/A	#N/A	#N/A	#N/A	#N/A	#N/A		#N/A	#N/A	#N/A	#N/A	#N/A	#N/A
#N/A	#N/A	#N/A	#N/A	#N/A	#N/A	#N/A		#N/A	#N/A	#N/A	#N/A	#N/A	#N/A
#N/A	#N/A	#N/A	#N/A	#N/A	#N/A	#N/A		#N/A	#N/A	#N/A	#N/A	#N/A	#N/A
#N/A	#N/A	#N/A	#N/A	#N/A	#N/A	#N/A		#N/A	#N/A	#N/A	#N/A	#N/A	#N/A
#N/A	#N/A	#N/A	#N/A	#N/A	#N/A	#N/A		#N/A	#N/A	#N/A	#N/A	#N/A	#N/A
#N/A	#N/A	#N/A	#N/A	#N/A	#N/A	#N/A		#N/A	#N/A	#N/A	#N/A	#N/A	#N/A
#N/A	#N/A	#N/A	#N/A	#N/A	#N/A	#N/A		#N/A	#N/A	#N/A	#N/A	#N/A	#N/A
#N/A	#N/A	#N/A	#N/A	#N/A	#N/A	#N/A		#N/A	#N/A	#N/A	#N/A	#N/A	#N/A
#N/A	#N/A	#N/A	#N/A	#N/A	#N/A	#N/A		#N/A	#N/A	#N/A	#N/A	#N/A	#N/A
#N/A	#N/A	#N/A	#N/A	#N/A	#N/A	#N/A		#N/A	#N/A	#N/A	#N/A	#N/A	#N/A
#N/A	#N/A	#N/A	#N/A	#N/A	#N/A	#N/A		#N/A	#N/A	#N/A	#N/A	#N/A	#N/A
#N/A	#N/A	#N/A	#N/A	#N/A	#N/A	#N/A		#N/A	#N/A	#N/A	#N/A	#N/A	#N/A
#N/A	#N/A	#N/A	#N/A	#N/A	#N/A	#N/A		#N/A	#N/A	#N/A	#N/A	#N/A	#N/A
#N/A	#N/A	#N/A	#N/A	#N/A	#N/A	#N/A		#N/A	#N/A	#N/A	#N/A	#N/A	#N/A
#N/A	#N/A	#N/A	#N/A	#N/A	#N/A	#N/A		#N/A	#N/A	#N/A	#N/A	#N/A	#N/A
#N/A	#N/A	#N/A	#N/A	#N/A	#N/A	#N/A		#N/A	#N/A	#N/A	#N/A	#N/A	#N/A
#N/A	#N/A	#N/A	#N/A	#N/A	#N/A	#N/A		#N/A	#N/A	#N/A	#N/A	#N/A	#N/A
#N/A	#N/A	#N/A	#N/A	#N/A	#N/A	#N/A		#N/A	#N/A	#N/A	#N/A	#N/A	#N/A
#N/A	#N/A	#N/A	#N/A	#N/A	#N/A	#N/A		#N/A	#N/A	#N/A	#N/A	#N/A	#N/A
#N/A	#N/A	#N/A	#N/A	#N/A	#N/A	#N/A		#N/A	#N/A	#N/A	#N/A	#N/A	#N/A
#N/A	#N/A	#N/A	#N/A	#N/A	#N/A	#N/A		#N/A	#N/A	#N/A	#N/A	#N/A	#N/A
#N/A	#N/A	#N/A	#N/A	#N/A	#N/A	#N/A		#N/A	#N/A	#N/A	#N/A	#N/A	#N/A
#N/A	#N/A	#N/A	#N/A	#N/A	#N/A	#N/A		#N/A	#N/A	#N/A	#N/A	#N/A	#N/A
#N/A	#N/A	#N/A	#N/A	#N/A	#N/A	#N/A		#N/A	#N/A	#N/A	#N/A	#N/A	#N/A
#N/A	#N/A	#N/A	#N/A	#N/A	#N/A	#N/A		#N/A	#N/A	#N/A	#N/A	#N/A	#N/A
#N/A	#N/A	#N/A	#N/A	#N/A	#N/A	#N/A		#N/A	#N/A	#N/A	#N/A	#N/A	#N/A
#N/A	#N/A	#N/A	#N/A	#N/A	#N/A	#N/A		#N/A	#N/A	#N/A	#N/A	#N/A	#N/A
#N/A	#N/A	#N/A	#N/A	#N/A	#N/A	#N/A		#N/A	#N/A	#N/A	#N/A	#N/A	#N/A
#N/A	#N/A	#N/A	#N/A	#N/A	#N/A	#N/A		#N/A	#N/A	#N/A	#N/A	#N/A	#N/A
#N/A	#N/A	#N/A	#N/A	#N/A	#N/A	#N/A		#N/A	#N/A	#N/A	#N/A	#N/A	#N/A
#N/A	#N/A	#N/A	#N/A	#N/A	#N/A	#N/A		#N/A	#N/A	#N/A	#N/A	#N/A	#N/A
#N/A	#N/A	#N/A	#N/A	#N/A	#N/A	#N/A		#N/A	#N/A	#N/A	#N/A	#N/A	#N/A
#N/A	#N/A	#N/A	#N/A	#N/A	#N/A	#N/A		#N/A	#N/A	#N/A	#N/A	#N/A	#N/A
#N/A	#N/A	#N/A	#N/A	#N/A	#N/A	#N/A		#N/A	#N/A	#N/A	#N/A	#N/A	#N/A
#N/A	#N/A	#N/A	#N/A	#N/A	#N/A	#N/A		#N/A	#N/A	#N/A	#N/A	#N/A	#N/A
#N/A	#N/A	#N/A	#N/A	#N/A	#N/A	#N/A		#N/A	#N/A	#N/A	#N/A	#N/A	#N/A
#N/A	#N/A	#N/A	#N/A	#N/A	#N/A	#N/A		#N/A	#N/A	#N/A	#N/A	#N/A	#N/A
#N/A	#N/A	#N/A	#N/A	#N/A	#N/A	#N/A		#N/A	#N/A	#N/A	#N/A	#N/A	#N/A
#N/A	#N/A	#N/A	#N/A	#N/A	#N/A	#N/A		#N/A	#N/A	#N/A	#N/A	#N/A	#N/A
#N/A	#N/A	#N/A	#N/A	#N/A	#N/A	#N/A		#N/A	#N/A	#N/A	#N/A	#N/A	#N/A
#N/A	#N/A	#N/A	#N/A	#N/A	#N/A	#N/A		#N/A	#N/A	#N/A	#N/A	#N/A	#N/A
#N/A	#N/A	#N/A	#N/A	#N/A	#N/A	#N/A		#N/A	#N/A	#N/A	#N/A	#N/A	#N/A
#N/A	#N/A	#N/A	#N/A	#N/A	#N/A	#N/A		#N/A	#N/A	#N/A	#N/A	#N/A	#N/A
#N/A	#N/A	#N/A	#N/A	#N/A	#N/A	#N/A		#N/A	#N/A	#N/A	#N/A	#N/A	#N/A
#N/A	#N/A	#N/A	#N/A	#N/A	#N/A	#N/A		#N/A	#N/A	#N/A	#N/A	#N/A	#N/A
#N/A	#N/A	#N/A	#N/A	#N/A	#N/A	#N/A		#N/A	#N/A	#N/A	#N/A	#N/A	#N/A
#N/A	#N/A	#N/A	#N/A	#N/A	#N/A	#N/A		#N/A	#N/A	#N/A	#N/A	#N/A	#N/A
#N/A	#N/A	#N/A	#N/A	#N/A	#N/A	#N/A		#N/A	#N/A	#N/A	#N/A	#N/A	#N/A
#N/A	#N/A	#N/A	#N/A	#N/A	#N/A	#N/A		#N/A	#N/A	#N/A	#N/A	#N/A	#N/A
#N/A	#N/A	#N/A	#N/A	#N/A	#N/A	#N/A		#N/A	#N/A	#N/A	#N/A	#N/A	#N/A
#N/A	#N/A	#N/A	#N/A	#N/A	#N/A	#N/A		#N/A	#N/A	#N/A	#N/A	#N/A	#N/A
#N/A	#N/A	#N/A	#N/A	#N/A	#N/A	#N/A		#N/A	#N/A	#N/A	#N/A	#N/A	#N/A
#N/A	#N/A	#N/A	#N/A	#N/A	#N/A	#N/A		#N/A	#N/A	#N/A	#N/A	#N/A	#N/A
#N/A	#N/A	#N/A	#N/A	#N/A	#N/A	#N/A		#N/A	#N/A	#N/A	#N/A	#N/A	#N/A
#N/A	#N/A	#N/A	#N/A	#N/A	#N/A	#N/A		#N/A	#N/A	#N/A	#N/A	#N/A	#N/A
#N/A	#N/A	#N/A	#N/A	#N/A	#N/A	#N/A		#N/A	#N/A	#N/A	#N/A	#N/A	#N/A
#N/A	#N/A	#N/A	#N/A	#N/A	#N/A	#N/A		#N/A	#N/A	#N/A	#N/A	#N/A	#N/A
#N/A	#N/A	#N/A	#N/A	#N/A	#N/A	#N/A		#N/A	#N/A	#N/A	#N/A	#N/A	#N/A
#N/A	#N/A	#N/A	#N/A	#N/A	#N/A	#N/A		#N/A	#N/A	#N/A	#N/A	#N/A	#N/A
#N/A	#N/A	#N/A	#N/A	#N/A	#N/A	#N/A		#N/A	#N/A	#N/A	#N/A	#N/A	#N/A
#N/A	#N/A	#N/A	#N/A	#N/A	#N/A	#N/A		#N/A	#N/A	#N/A	#N/A	#N/A	#N/A
#N/A	#N/A	#N/A	#N/A	#N/A	#N/A	#N/A		#N/A	#N/A	#N/A	#N/A	#N/A	#N/A
#N/A	#N/A	#N/A	#N/A	#N/A	#N/A	#N/A		#N/A	#N/A	#N/A	#N/A	#N/A	#N/A
#N/A	#N/A	#N/A	#N/A	#N/A	#N/A	#N/A		#N/A	#N/A	#N/A	#N/A	#N/A	#N/A
#N/A	#N/A	#N/A	#N/A	#N/A	#N/A	#N/A		#N/A	#N/A	#N/A	#N/A	#N/A	#N/A
#N/A	#N/A	#N/A	#N/A	#N/A	#N/A	#N/A		#N/A	#N/A	#N/A	#N/A	#N/A	#N/A
#N/A	#N/A	#N/A	#N/A	#N/A	#N/A	#N/A		#N/A	#N/A	#N/A	#N/A	#N/A	#N/A
#N/A	#N/A	#N/A	#N/A	#N/A	#N/A	#N/A		#N/A	#N/A	#N/A	#N/A	#N/A	#N/A
#N/A	#N/A	#N/A	#N/A	#N/A	#N/A	#N/A		#N/A	#N/A	#N/A	#N/A	#N/A	#N/A
#N/A	#N/A	#N/A	#N/A	#N/A	#N/A	#N/A		#N/A	#N/A	#N/A	#N/A	#N/A	#N/A
#N/A	#N/A	#N/A	#N/A	#N/A	#N/A	#N/A		#N/A	#N/A	#N/A	#N/A	#N/A	#N/A
#N/A	#N/A	#N/A	#N/A	#N/A	#N/A	#N/A		#N/A	#N/A	#N/A	#N/A	#N/A	#N/A
#N/A	#N/A	#N/A	#N/A	#N/A	#N/A	#N/A		#N/A	#N/A	#N/A	#N/A	#N/A	#N/A
#N/A	#N/A	#N/A	#N/A	#N/A	#N/A	#N/A		#N/A	#N/A	#N/A	#N/A	#N/A	#N/A
#N/A	#N/A	#N/A	#N/A	#N/A	#N/A	#N/A		#N/A	#N/A	#N/A	#N/A	#N/A	#N/A
#N/A	#N/A	#N/A	#N/A	#N/A	#N/A	#N/A		#N/A	#N/A	#N/A	#N/A	#N/A	#N/A
#N/A	#N/A	#N/A	#N/A	#N/A	#N/A	#N/A		#N/A	#N/A	#N/A	#N/A	#N/A	#N/A
#N/A	#N/A	#N/A	#N/A	#N/A	#N/A	#N/A		#N/A	#N/A	#N/A	#N/A	#N/A	#N/A
#N/A	#N/A	#N/A	#N/A	#N/A	#N/A	#N/A		#N/A	#N/A	#N/A	#N/A	#N/A	#N/A
#N/A	#N/A	#N/A	#N/A	#N/A	#N/A	#N/A		#N/A	#N/A	#N/A	#N/A	#N/A	#N/A
#N/A	#N/A	#N/A	#N/A	#N/A	#N/A	#N/A		#N/A	#N/A	#N/A	#N/A	#N/A	#N/A
#N/A	#N/A	#N/A	#N/A	#N/A	#N/A	#N/A		#N/A	#N/A	#N/A	#N/A	#N/A	#N/A
