# Supplementary material for: GRIDSS: sensitive and specific genomic rearrangement detection using positional de Bruijn graph assembly
Source: Genome Res. 2017 Dec;27(12):2050–60. doi: 10.1101/gr.222109.117 (PMC5741059; doi:10.1101/gr.222109.117)
Supplement: Supplemental Material [file supp_gr.222109.117_Supplemental_gridss_source.zip]

Archive with 815 entries (731 files):
- gridss_source/gridss/
- gridss_source/gridss/.classpath
- gridss_source/gridss/.gitattributes
- gridss_source/gridss/.gitignore
- gridss_source/gridss/.project
- gridss_source/gridss/.travis.yml
- gridss_source/gridss/COPYING
- gridss_source/gridss/example/
- gridss_source/gridss/example/chr12.1527326.DEL1024.bam
- gridss_source/gridss/example/gridss.sh
- gridss_source/gridss/example/simple-event-annotation.R
- gridss_source/gridss/example/somatic.R
- gridss_source/gridss/example/somatic.sh
- gridss_source/gridss/example/somatic-fusion-gene-candidates.R
- gridss_source/gridss/example/wgEncodeDacMapabilityConsensusExcludable.bed
- gridss_source/gridss/LICENSE.txt
- gridss_source/gridss/pom.xml
- gridss_source/gridss/Readme.md
- gridss_source/gridss/repo/
- gridss_source/gridss/repo/jaligner/
- gridss_source/gridss/repo/jaligner/jaligner/
- gridss_source/gridss/repo/jaligner/jaligner/1.0/
- gridss_source/gridss/repo/jaligner/jaligner/1.0/jaligner-1.0.jar
- gridss_source/gridss/repo/jaligner/jaligner/1.0/jaligner-1.0.jar.md5
- gridss_source/gridss/repo/jaligner/jaligner/1.0/jaligner-1.0.jar.sha1
- gridss_source/gridss/repo/jaligner/jaligner/1.0/jaligner-1.0.pom
- gridss_source/gridss/repo/jaligner/jaligner/1.0/jaligner-1.0.pom.md5
- gridss_source/gridss/repo/jaligner/jaligner/1.0/jaligner-1.0.pom.sha1
- gridss_source/gridss/repo/jaligner/jaligner/maven-metadata.xml
- gridss_source/gridss/repo/jaligner/jaligner/maven-metadata.xml.md5
- gridss_source/gridss/repo/jaligner/jaligner/maven-metadata.xml.sha1
- gridss_source/gridss/repo/ssw/
- gridss_source/gridss/repo/ssw/ssw/
- gridss_source/gridss/repo/ssw/ssw/1.0/
- gridss_source/gridss/repo/ssw/ssw/1.0/ssw-1.0.jar
- gridss_source/gridss/repo/ssw/ssw/1.0/ssw-1.0.jar.md5
- gridss_source/gridss/repo/ssw/ssw/1.0/ssw-1.0.jar.sha1
- gridss_source/gridss/repo/ssw/ssw/1.0/ssw-1.0.pom
- gridss_source/gridss/repo/ssw/ssw/1.0/ssw-1.0.pom.md5
- gridss_source/gridss/repo/ssw/ssw/1.0/ssw-1.0.pom.sha1
- gridss_source/gridss/repo/ssw/ssw/maven-metadata.xml
- gridss_source/gridss/repo/ssw/ssw/maven-metadata.xml.md5
- gridss_source/gridss/repo/ssw/ssw/maven-metadata.xml.sha1
- gridss_source/gridss/scripts/
- gridss_source/gridss/scripts/circos_export/
- gridss_source/gridss/scripts/circos_export/bedpeToCircos.py
- gridss_source/gridss/scripts/circos_export/circos.sh
- gridss_source/gridss/scripts/circos_export/dictToCircosKaryotype.py
- gridss_source/gridss/scripts/debugassembly.sh
- gridss_source/gridss/scripts/gridsssanitycheck.R
- gridss_source/gridss/src/
- gridss_source/gridss/src/main/
- gridss_source/gridss/src/main/java/
- gridss_source/gridss/src/main/java/au/
- gridss_source/gridss/src/main/java/au/edu/
- gridss_source/gridss/src/main/java/au/edu/wehi/
- gridss_source/gridss/src/main/java/au/edu/wehi/idsv/
- gridss_source/gridss/src/main/java/au/edu/wehi/idsv/AdapterHelper.java
- gridss_source/gridss/src/main/java/au/edu/wehi/idsv/AggregateEvidenceSource.java
- gridss_source/gridss/src/main/java/au/edu/wehi/idsv/alignment/
- gridss_source/gridss/src/main/java/au/edu/wehi/idsv/alignment/Aligner.java
- gridss_source/gridss/src/main/java/au/edu/wehi/idsv/alignment/AlignerFactory.java
- gridss_source/gridss/src/main/java/au/edu/wehi/idsv/alignment/Alignment.java
- gridss_source/gridss/src/main/java/au/edu/wehi/idsv/alignment/BreakpointHomology.java
- gridss_source/gridss/src/main/java/au/edu/wehi/idsv/alignment/ExternalProcessFastqAligner.java
- gridss_source/gridss/src/main/java/au/edu/wehi/idsv/alignment/FastqAligner.java
- gridss_source/gridss/src/main/java/au/edu/wehi/idsv/alignment/JAlignerAligner.java
- gridss_source/gridss/src/main/java/au/edu/wehi/idsv/alignment/SequentialExecutionFastqAligner.java
- gridss_source/gridss/src/main/java/au/edu/wehi/idsv/alignment/SmithWatermanFastqAligner.java
- gridss_source/gridss/src/main/java/au/edu/wehi/idsv/alignment/SswJniAligner.java
- gridss_source/gridss/src/main/java/au/edu/wehi/idsv/AssemblyAttributes.java
- gridss_source/gridss/src/main/java/au/edu/wehi/idsv/AssemblyEvidenceSource.java
- gridss_source/gridss/src/main/java/au/edu/wehi/idsv/AssemblyFactory.java
- gridss_source/gridss/src/main/java/au/edu/wehi/idsv/AssemblyIdGenerator.java
- gridss_source/gridss/src/main/java/au/edu/wehi/idsv/AttributeConverter.java
- gridss_source/gridss/src/main/java/au/edu/wehi/idsv/bed/
- gridss_source/gridss/src/main/java/au/edu/wehi/idsv/bed/BedpeWriter.java
- gridss_source/gridss/src/main/java/au/edu/wehi/idsv/bed/BedWriter.java
- gridss_source/gridss/src/main/java/au/edu/wehi/idsv/bed/IntervalBed.java
- gridss_source/gridss/src/main/java/au/edu/wehi/idsv/BreakendDirection.java
- gridss_source/gridss/src/main/java/au/edu/wehi/idsv/BreakendSummary.java
- gridss_source/gridss/src/main/java/au/edu/wehi/idsv/BreakendToSimpleCall.java
- gridss_source/gridss/src/main/java/au/edu/wehi/idsv/BreakendToSimpleCallImpl.java
- gridss_source/gridss/src/main/java/au/edu/wehi/idsv/BreakpointSummary.java
- gridss_source/gridss/src/main/java/au/edu/wehi/idsv/configuration/
- gridss_source/gridss/src/main/java/au/edu/wehi/idsv/configuration/AssemblyConfiguration.java
- gridss_source/gridss/src/main/java/au/edu/wehi/idsv/configuration/DownsamplingConfiguration.java
- gridss_source/gridss/src/main/java/au/edu/wehi/idsv/configuration/ErrorCorrectionConfiguration.java
- gridss_source/gridss/src/main/java/au/edu/wehi/idsv/configuration/GridssConfiguration.java
- gridss_source/gridss/src/main/java/au/edu/wehi/idsv/configuration/PositionalAssemblyConfiguration.java
- gridss_source/gridss/src/main/java/au/edu/wehi/idsv/configuration/ScoringConfiguration.java
- gridss_source/gridss/src/main/java/au/edu/wehi/idsv/configuration/SoftClipConfiguration.java
- gridss_source/gridss/src/main/java/au/edu/wehi/idsv/configuration/VariantCallingConfiguration.java
- gridss_source/gridss/src/main/java/au/edu/wehi/idsv/configuration/VisualisationConfiguration.java
- gridss_source/gridss/src/main/java/au/edu/wehi/idsv/CoverageCalculationMethod.java
- gridss_source/gridss/src/main/java/au/edu/wehi/idsv/debruijn/
- gridss_source/gridss/src/main/java/au/edu/wehi/idsv/debruijn/DeBruijnGraph.java
- gridss_source/gridss/src/main/java/au/edu/wehi/idsv/debruijn/DeBruijnGraphBase.java
- gridss_source/gridss/src/main/java/au/edu/wehi/idsv/debruijn/DeBruijnGraphUtil.java
- gridss_source/gridss/src/main/java/au/edu/wehi/idsv/debruijn/DeBruijnNodeBase.java
- gridss_source/gridss/src/main/java/au/edu/wehi/idsv/debruijn/DeBruijnPathGraph.java
- gridss_source/gridss/src/main/java/au/edu/wehi/idsv/debruijn/DeBruijnPathNode.java
- gridss_source/gridss/src/main/java/au/edu/wehi/idsv/debruijn/DeBruijnPathNodeFactory.java
- gridss_source/gridss/src/main/java/au/edu/wehi/idsv/debruijn/DeBruijnSequenceGraphNode.java
- gridss_source/gridss/src/main/java/au/edu/wehi/idsv/debruijn/DeBruijnSequenceGraphNodeUtil.java
- gridss_source/gridss/src/main/java/au/edu/wehi/idsv/debruijn/HighestWeightSimilarPath.java
- gridss_source/gridss/src/main/java/au/edu/wehi/idsv/debruijn/KmerEncodingHelper.java
- gridss_source/gridss/src/main/java/au/edu/wehi/idsv/debruijn/KmerSequenceGraphNode.java
- gridss_source/gridss/src/main/java/au/edu/wehi/idsv/debruijn/PackedKmerList.java
- gridss_source/gridss/src/main/java/au/edu/wehi/idsv/debruijn/PackedSequence.java
- gridss_source/gridss/src/main/java/au/edu/wehi/idsv/debruijn/positional/
- gridss_source/gridss/src/main/java/au/edu/wehi/idsv/debruijn/positional/AggregateNodeIterator.java
- gridss_source/gridss/src/main/java/au/edu/wehi/idsv/debruijn/positional/CollapseIterator.java
- gridss_source/gridss/src/main/java/au/edu/wehi/idsv/debruijn/positional/Contig.java
- gridss_source/gridss/src/main/java/au/edu/wehi/idsv/debruijn/positional/ContigCaller.java
- gridss_source/gridss/src/main/java/au/edu/wehi/idsv/debruijn/positional/EvidenceTracker.java
- gridss_source/gridss/src/main/java/au/edu/wehi/idsv/debruijn/positional/ImmutableKmerNode.java
- gridss_source/gridss/src/main/java/au/edu/wehi/idsv/debruijn/positional/KmerEvidence.java
- gridss_source/gridss/src/main/java/au/edu/wehi/idsv/debruijn/positional/KmerNode.java
- gridss_source/gridss/src/main/java/au/edu/wehi/idsv/debruijn/positional/KmerNodeGraph.java
- gridss_source/gridss/src/main/java/au/edu/wehi/idsv/debruijn/positional/KmerNodeUtil.java
- gridss_source/gridss/src/main/java/au/edu/wehi/idsv/debruijn/positional/KmerPathNode.java
- gridss_source/gridss/src/main/java/au/edu/wehi/idsv/debruijn/positional/KmerPathNodeBasePath.java
- gridss_source/gridss/src/main/java/au/edu/wehi/idsv/debruijn/positional/KmerPathNodeKmerNode.java
- gridss_source/gridss/src/main/java/au/edu/wehi/idsv/debruijn/positional/KmerPathNodePath.java
- gridss_source/gridss/src/main/java/au/edu/wehi/idsv/debruijn/positional/KmerPathSubnode.java
- gridss_source/gridss/src/main/java/au/edu/wehi/idsv/debruijn/positional/KmerSupportNode.java
- gridss_source/gridss/src/main/java/au/edu/wehi/idsv/debruijn/positional/LeafBubbleCollapseIterator.java
- gridss_source/gridss/src/main/java/au/edu/wehi/idsv/debruijn/positional/MemoizedContigCaller.java
- gridss_source/gridss/src/main/java/au/edu/wehi/idsv/debruijn/positional/MemoizedTraverse.java
- gridss_source/gridss/src/main/java/au/edu/wehi/idsv/debruijn/positional/MisassemblyFixer.java
- gridss_source/gridss/src/main/java/au/edu/wehi/idsv/debruijn/positional/NonReferenceContigAssembler.java
- gridss_source/gridss/src/main/java/au/edu/wehi/idsv/debruijn/positional/PathCollapseIterator.java
- gridss_source/gridss/src/main/java/au/edu/wehi/idsv/debruijn/positional/PathNodeIterator.java
- gridss_source/gridss/src/main/java/au/edu/wehi/idsv/debruijn/positional/PathSimplificationIterator.java
- gridss_source/gridss/src/main/java/au/edu/wehi/idsv/debruijn/positional/PositionalAssembler.java
- gridss_source/gridss/src/main/java/au/edu/wehi/idsv/debruijn/positional/SupportNodeIterator.java
- gridss_source/gridss/src/main/java/au/edu/wehi/idsv/debruijn/positional/TraversalNode.java
- gridss_source/gridss/src/main/java/au/edu/wehi/idsv/debruijn/ReadKmer.java
- gridss_source/gridss/src/main/java/au/edu/wehi/idsv/debruijn/ReadKmerIterable.java
- gridss_source/gridss/src/main/java/au/edu/wehi/idsv/debruijn/VariantEvidence.java
- gridss_source/gridss/src/main/java/au/edu/wehi/idsv/Defaults.java
- gridss_source/gridss/src/main/java/au/edu/wehi/idsv/DirectedBreakpoint.java
- gridss_source/gridss/src/main/java/au/edu/wehi/idsv/DirectedEvidence.java
- gridss_source/gridss/src/main/java/au/edu/wehi/idsv/DirectedEvidenceBoundsAssertionIterator.java
- gridss_source/gridss/src/main/java/au/edu/wehi/idsv/DirectedEvidenceChromosomePairFilter.java
- gridss_source/gridss/src/main/java/au/edu/wehi/idsv/DirectedEvidenceDensityThrottlingIterator.java
- gridss_source/gridss/src/main/java/au/edu/wehi/idsv/DirectedEvidenceIterator.java
- gridss_source/gridss/src/main/java/au/edu/wehi/idsv/DirectedEvidenceOrder.java
- gridss_source/gridss/src/main/java/au/edu/wehi/idsv/DirectedEvidenceScoreFilteringIterator.java
- gridss_source/gridss/src/main/java/au/edu/wehi/idsv/DirectEvidenceWindowedSortingIterator.java
- gridss_source/gridss/src/main/java/au/edu/wehi/idsv/DiscordantReadPair.java
- gridss_source/gridss/src/main/java/au/edu/wehi/idsv/DynamicSAMSequenceDictionary.java
- gridss_source/gridss/src/main/java/au/edu/wehi/idsv/EvidenceIdentifierGenerator.java
- gridss_source/gridss/src/main/java/au/edu/wehi/idsv/EvidenceSource.java
- gridss_source/gridss/src/main/java/au/edu/wehi/idsv/EvidenceToCsv.java
- gridss_source/gridss/src/main/java/au/edu/wehi/idsv/FileSystemContext.java
- gridss_source/gridss/src/main/java/au/edu/wehi/idsv/FixedSizeReadPairConcordanceCalculator.java
- gridss_source/gridss/src/main/java/au/edu/wehi/idsv/GcBiasAdjuster.java
- gridss_source/gridss/src/main/java/au/edu/wehi/idsv/GenomicProcessingContext.java
- gridss_source/gridss/src/main/java/au/edu/wehi/idsv/graph/
- gridss_source/gridss/src/main/java/au/edu/wehi/idsv/graph/DirectedAcyclicGraph.java
- gridss_source/gridss/src/main/java/au/edu/wehi/idsv/graph/DirectedGraph.java
- gridss_source/gridss/src/main/java/au/edu/wehi/idsv/graph/MaximumCliqueIntervalGraph.java
- gridss_source/gridss/src/main/java/au/edu/wehi/idsv/graph/PathGraph.java
- gridss_source/gridss/src/main/java/au/edu/wehi/idsv/graph/PathNode.java
- gridss_source/gridss/src/main/java/au/edu/wehi/idsv/graph/PathNodeBaseFactory.java
- gridss_source/gridss/src/main/java/au/edu/wehi/idsv/graph/PathNodeFactory.java
- gridss_source/gridss/src/main/java/au/edu/wehi/idsv/graph/RectangleGraphMaximalCliqueCalculator.java
- gridss_source/gridss/src/main/java/au/edu/wehi/idsv/graph/RectangleGraphMaximalCliqueIterator.java
- gridss_source/gridss/src/main/java/au/edu/wehi/idsv/graph/RectangleGraphNode.java
- gridss_source/gridss/src/main/java/au/edu/wehi/idsv/graph/RectangleGraphNodeMergingIterator.java
- gridss_source/gridss/src/main/java/au/edu/wehi/idsv/graph/ScalingHelper.java
- gridss_source/gridss/src/main/java/au/edu/wehi/idsv/graph/WeightedDirectedGraph.java
- gridss_source/gridss/src/main/java/au/edu/wehi/idsv/graph/WeightedSequenceGraphNode.java
- gridss_source/gridss/src/main/java/au/edu/wehi/idsv/graph/WeightedSequenceGraphNodeUtil.java
- gridss_source/gridss/src/main/java/au/edu/wehi/idsv/GreedyAllocationCache.java
- gridss_source/gridss/src/main/java/au/edu/wehi/idsv/GreedyAssemblyAllocationCache.java
- gridss_source/gridss/src/main/java/au/edu/wehi/idsv/GreedyVariantAllocationCache.java
- gridss_source/gridss/src/main/java/au/edu/wehi/idsv/HashedEvidenceIdentifierGenerator.java
- gridss_source/gridss/src/main/java/au/edu/wehi/idsv/IdsvVariantContext.java
- gridss_source/gridss/src/main/java/au/edu/wehi/idsv/IdsvVariantContextBuilder.java
- gridss_source/gridss/src/main/java/au/edu/wehi/idsv/IndelEvidence.java
- gridss_source/gridss/src/main/java/au/edu/wehi/idsv/IntegerLinearGenomicCoordinate.java
- gridss_source/gridss/src/main/java/au/edu/wehi/idsv/IntermediateFileUtil.java
- gridss_source/gridss/src/main/java/au/edu/wehi/idsv/IntervalCoverageAccumulator.java
- gridss_source/gridss/src/main/java/au/edu/wehi/idsv/LinearGenomicCoordinate.java
- gridss_source/gridss/src/main/java/au/edu/wehi/idsv/MaximalEvidenceCliqueIterator.java
- gridss_source/gridss/src/main/java/au/edu/wehi/idsv/metrics/
- gridss_source/gridss/src/main/java/au/edu/wehi/idsv/metrics/IdsvSamFileMetrics.java
- gridss_source/gridss/src/main/java/au/edu/wehi/idsv/metrics/IdsvSamFileMetricsCollector.java
- gridss_source/gridss/src/main/java/au/edu/wehi/idsv/model/
- gridss_source/gridss/src/main/java/au/edu/wehi/idsv/model/EmpiricalLlrModel.java
- gridss_source/gridss/src/main/java/au/edu/wehi/idsv/model/EmpiricalReferenceLikelihoodModel.java
- gridss_source/gridss/src/main/java/au/edu/wehi/idsv/model/ExclusionModel.java
- gridss_source/gridss/src/main/java/au/edu/wehi/idsv/model/FastEmpiricalReferenceLikelihoodModel.java
- gridss_source/gridss/src/main/java/au/edu/wehi/idsv/model/MapqModel.java
- gridss_source/gridss/src/main/java/au/edu/wehi/idsv/model/Models.java
- gridss_source/gridss/src/main/java/au/edu/wehi/idsv/model/ReadCountModel.java
- gridss_source/gridss/src/main/java/au/edu/wehi/idsv/model/VariantScoringModel.java
- gridss_source/gridss/src/main/java/au/edu/wehi/idsv/NonReferenceReadPair.java
- gridss_source/gridss/src/main/java/au/edu/wehi/idsv/PaddedLinearGenomicCoordinate.java
- gridss_source/gridss/src/main/java/au/edu/wehi/idsv/PercentageReadPairConcordanceCalculator.java
- gridss_source/gridss/src/main/java/au/edu/wehi/idsv/PerChromosomeAggregateIterator.java
- gridss_source/gridss/src/main/java/au/edu/wehi/idsv/picard/
- gridss_source/gridss/src/main/java/au/edu/wehi/idsv/picard/BufferedReferenceSequenceFile.java
- gridss_source/gridss/src/main/java/au/edu/wehi/idsv/picard/InMemoryReferenceSequenceFile.java
- gridss_source/gridss/src/main/java/au/edu/wehi/idsv/picard/ReferenceLookup.java
- gridss_source/gridss/src/main/java/au/edu/wehi/idsv/picard/SynchronousReferenceLookupAdapter.java
- gridss_source/gridss/src/main/java/au/edu/wehi/idsv/picard/TwoBitBufferedReferenceSequenceFile.java
- gridss_source/gridss/src/main/java/au/edu/wehi/idsv/PrecomputedGcBiasAdjuster.java
- gridss_source/gridss/src/main/java/au/edu/wehi/idsv/ProcessingContext.java
- gridss_source/gridss/src/main/java/au/edu/wehi/idsv/ProgressLoggingDirectedEvidenceIterator.java
- gridss_source/gridss/src/main/java/au/edu/wehi/idsv/ProgressLoggingSAMRecordIterator.java
- gridss_source/gridss/src/main/java/au/edu/wehi/idsv/QueryIntervalUtil.java
- gridss_source/gridss/src/main/java/au/edu/wehi/idsv/ReadGcSummary.java
- gridss_source/gridss/src/main/java/au/edu/wehi/idsv/ReadPairConcordanceCalculator.java
- gridss_source/gridss/src/main/java/au/edu/wehi/idsv/ReadPairConcordanceMethod.java
- gridss_source/gridss/src/main/java/au/edu/wehi/idsv/ReferenceCoverageLookup.java
- gridss_source/gridss/src/main/java/au/edu/wehi/idsv/sam/
- gridss_source/gridss/src/main/java/au/edu/wehi/idsv/sam/ChimericAlignment.java
- gridss_source/gridss/src/main/java/au/edu/wehi/idsv/sam/CigarUtil.java
- gridss_source/gridss/src/main/java/au/edu/wehi/idsv/sam/NmTagIterator.java
- gridss_source/gridss/src/main/java/au/edu/wehi/idsv/sam/SAMFileUtil.java
- gridss_source/gridss/src/main/java/au/edu/wehi/idsv/sam/SAMRecordCigarCleaningIterator.java
- gridss_source/gridss/src/main/java/au/edu/wehi/idsv/sam/SAMRecordEndCoordinateComparator.java
- gridss_source/gridss/src/main/java/au/edu/wehi/idsv/sam/SAMRecordMateCoordinateComparator.java
- gridss_source/gridss/src/main/java/au/edu/wehi/idsv/sam/SAMRecordUtil.java
- gridss_source/gridss/src/main/java/au/edu/wehi/idsv/sam/SamTags.java
- gridss_source/gridss/src/main/java/au/edu/wehi/idsv/sam/TemplateTagsIterator.java
- gridss_source/gridss/src/main/java/au/edu/wehi/idsv/SAMEvidenceSource.java
- gridss_source/gridss/src/main/java/au/edu/wehi/idsv/SAMFlagReadPairConcordanceCalculator.java
- gridss_source/gridss/src/main/java/au/edu/wehi/idsv/SanityCheckFailureException.java
- gridss_source/gridss/src/main/java/au/edu/wehi/idsv/SequentialCoverageAnnotator.java
- gridss_source/gridss/src/main/java/au/edu/wehi/idsv/SequentialCoverageThreshold.java
- gridss_source/gridss/src/main/java/au/edu/wehi/idsv/SequentialEvidenceAllocator.java
- gridss_source/gridss/src/main/java/au/edu/wehi/idsv/SequentialEvidenceAnnotator.java
- gridss_source/gridss/src/main/java/au/edu/wehi/idsv/SequentialEvidenceAssemblyAllocator.java
- gridss_source/gridss/src/main/java/au/edu/wehi/idsv/SequentialIdGenerator.java
- gridss_source/gridss/src/main/java/au/edu/wehi/idsv/SequentialReferenceCoverageLookup.java
- gridss_source/gridss/src/main/java/au/edu/wehi/idsv/SequentialSAMRecordFactoryBase.java
- gridss_source/gridss/src/main/java/au/edu/wehi/idsv/sim/
- gridss_source/gridss/src/main/java/au/edu/wehi/idsv/sim/Fragment.java
- gridss_source/gridss/src/main/java/au/edu/wehi/idsv/sim/FragmentedChromosome.java
- gridss_source/gridss/src/main/java/au/edu/wehi/idsv/sim/GenerateChromothripsis.java
- gridss_source/gridss/src/main/java/au/edu/wehi/idsv/sim/GenerateSimpleVariants.java
- gridss_source/gridss/src/main/java/au/edu/wehi/idsv/sim/RandomBaseGenerator.java
- gridss_source/gridss/src/main/java/au/edu/wehi/idsv/sim/RepeatFragmentedChromosome.java
- gridss_source/gridss/src/main/java/au/edu/wehi/idsv/sim/RepeatMaskerRepeat.java
- gridss_source/gridss/src/main/java/au/edu/wehi/idsv/sim/SequentialVariantPlacer.java
- gridss_source/gridss/src/main/java/au/edu/wehi/idsv/sim/SimpleVariantChromosome.java
- gridss_source/gridss/src/main/java/au/edu/wehi/idsv/sim/SimulatedChromosome.java
- gridss_source/gridss/src/main/java/au/edu/wehi/idsv/sim/SimulationGenerator.java
- gridss_source/gridss/src/main/java/au/edu/wehi/idsv/SingleReadEvidence.java
- gridss_source/gridss/src/main/java/au/edu/wehi/idsv/SoftClipEvidence.java
- gridss_source/gridss/src/main/java/au/edu/wehi/idsv/SplitReadEvidence.java
- gridss_source/gridss/src/main/java/au/edu/wehi/idsv/SplitReadFastqExtractionIterator.java
- gridss_source/gridss/src/main/java/au/edu/wehi/idsv/SplitReadIdentificationHelper.java
- gridss_source/gridss/src/main/java/au/edu/wehi/idsv/SplitReadRealigner.java
- gridss_source/gridss/src/main/java/au/edu/wehi/idsv/StringEvidenceIdentifierGenerator.java
- gridss_source/gridss/src/main/java/au/edu/wehi/idsv/StructuralVariationCallBuilder.java
- gridss_source/gridss/src/main/java/au/edu/wehi/idsv/UnmappedMateReadPair.java
- gridss_source/gridss/src/main/java/au/edu/wehi/idsv/util/
- gridss_source/gridss/src/main/java/au/edu/wehi/idsv/util/AlgorithmRuntimeSafetyLimitExceededException.java
- gridss_source/gridss/src/main/java/au/edu/wehi/idsv/util/ArrayHelper.java
- gridss_source/gridss/src/main/java/au/edu/wehi/idsv/util/AsyncBufferedIterator.java
- gridss_source/gridss/src/main/java/au/edu/wehi/idsv/util/AutoClosingIterator.java
- gridss_source/gridss/src/main/java/au/edu/wehi/idsv/util/AutoClosingMergedIterator.java
- gridss_source/gridss/src/main/java/au/edu/wehi/idsv/util/BufferedIterator.java
- gridss_source/gridss/src/main/java/au/edu/wehi/idsv/util/CachedEnumeratedIntegerDistribution.java
- gridss_source/gridss/src/main/java/au/edu/wehi/idsv/util/CollectionUtil.java
- gridss_source/gridss/src/main/java/au/edu/wehi/idsv/util/CountingIterator.java
- gridss_source/gridss/src/main/java/au/edu/wehi/idsv/util/DensityThrottlingIterator.java
- gridss_source/gridss/src/main/java/au/edu/wehi/idsv/util/DuplicatingIterable.java
- gridss_source/gridss/src/main/java/au/edu/wehi/idsv/util/FileHelper.java
- gridss_source/gridss/src/main/java/au/edu/wehi/idsv/util/FirstOverflowList.java
- gridss_source/gridss/src/main/java/au/edu/wehi/idsv/util/IntervalAccumulator.java
- gridss_source/gridss/src/main/java/au/edu/wehi/idsv/util/IntervalUtil.java
- gridss_source/gridss/src/main/java/au/edu/wehi/idsv/util/MathUtil.java
- gridss_source/gridss/src/main/java/au/edu/wehi/idsv/util/MessageThrottler.java
- gridss_source/gridss/src/main/java/au/edu/wehi/idsv/util/ParallelTransformIterator.java
- gridss_source/gridss/src/main/java/au/edu/wehi/idsv/util/RangeUtil.java
- gridss_source/gridss/src/main/java/au/edu/wehi/idsv/util/SequenceUtil.java
- gridss_source/gridss/src/main/java/au/edu/wehi/idsv/util/SlidingWindowIntervalAccumulator.java
- gridss_source/gridss/src/main/java/au/edu/wehi/idsv/util/SlidingWindowList.java
- gridss_source/gridss/src/main/java/au/edu/wehi/idsv/util/SubsetToMissing.java
- gridss_source/gridss/src/main/java/au/edu/wehi/idsv/util/WindowedSortingIterator.java
- gridss_source/gridss/src/main/java/au/edu/wehi/idsv/validation/
- gridss_source/gridss/src/main/java/au/edu/wehi/idsv/validation/BreakpointFilterTracker.java
- gridss_source/gridss/src/main/java/au/edu/wehi/idsv/validation/OrderAssertingIterator.java
- gridss_source/gridss/src/main/java/au/edu/wehi/idsv/validation/PairedEvidenceTracker.java
- gridss_source/gridss/src/main/java/au/edu/wehi/idsv/validation/TruthAnnotator.java
- gridss_source/gridss/src/main/java/au/edu/wehi/idsv/VariantCaller.java
- gridss_source/gridss/src/main/java/au/edu/wehi/idsv/VariantCallIterator.java
- gridss_source/gridss/src/main/java/au/edu/wehi/idsv/VariantContextDirectedBreakpoint.java
- gridss_source/gridss/src/main/java/au/edu/wehi/idsv/VariantContextDirectedEvidence.java
- gridss_source/gridss/src/main/java/au/edu/wehi/idsv/VariantContextWindowedSortingIterator.java
- gridss_source/gridss/src/main/java/au/edu/wehi/idsv/VariantIdGenerator.java
- gridss_source/gridss/src/main/java/au/edu/wehi/idsv/vcf/
- gridss_source/gridss/src/main/java/au/edu/wehi/idsv/vcf/GridssVcfConstants.java
[truncated: 515 more entries]
