# Supplementary material for: GRIDSS: sensitive and specific genomic rearrangement detection using positional de Bruijn graph assembly
Source: Genome Res. 2017 Dec;27(12):2050–60. doi: 10.1101/gr.222109.117 (PMC5741059; doi:10.1101/gr.222109.117)
Supplement: Supplemental Material [file supp_gr.222109.117_Supplemental_gridss_source.zip › gridss_source/gridss/example/gridss.sh]

#!/bin/bash
#
# Example gridss pipeline for single sample analysis
#
INPUT=chr12.1527326.DEL1024.bam
BLACKLIST=wgEncodeDacMapabilityConsensusExcludable.bed
REFERENCE=~/reference_genomes/human/hg19.fa
OUTPUT=${INPUT/.bam/.sv.vcf}
ASSEMBLY=${OUTPUT/.sv.vcf/.gridss.assembly.bam}
GRIDSS_JAR=~/bin/gridss-1.4.1-jar-with-dependencies.jar

if [[ ! -f "$INPUT" ]] ; then
	echo "Missing $INPUT input file."
	exit 1
fi
if ! which bwa >/dev/null 2>&1 ; then
	echo "Missing bwa. Please add to PATH"
	exit 1
fi
if [[ ! -f "$REFERENCE" ]] ; then
	echo "Missing reference genome $REFERENCE. Update the REFERENCE variable in the shell script to your hg19 location"
	echo "For the example file chr12.1527326.DEL1024.bam, ReorderSam can be used to match to your version of hg19. In the case of this example, only \"chr12\" is required to exist, and difference in alternate contigs can be ignored (using ALLOW_INCOMPLETE_DICT_CONCORDANCE=true)."
	echo "For real data, please ensure that all BAM files are aligned to the same reference, and the reference supplied to GRIDSS matches that used for alignment."
	exit 1
fi
if [[ ! -f "$REFERENCE.bwt" ]] ; then
	echo "Missing bwa index for $REFERENCE. Could not find $REFERENCE.bwt. Create a bwa index (using \"bwa index $REFERENCE\") or symlink the index files to the expected file names."
	exit 1
fi
if [[ ! -f $GRIDSS_JAR ]] ; then
	echo "Missing $GRIDSS_JAR. Update the GRIDSS_JAR variable in the shell script to your location"
	exit 1
fi
if ! which java >/dev/null 2>&1 ; then
	echo "Missing java. Please add java 1.8 or later to PATH"
	exit 1
fi
JAVA_VERSION="$(java -version 2>&1 | head -1)"
if [[ ! "$JAVA_VERSION" =~ "\"1.8" ]] ; then
	echo "Detected $JAVA_VERSION. GRIDSS requires Java 1.8 or later."
	exit 1
fi

java -ea -Xmx31g \
	-Dsamjdk.create_index=true \
	-Dsamjdk.use_async_io_read_samtools=true \
	-Dsamjdk.use_async_io_write_samtools=true \
	-Dsamjdk.use_async_io_write_tribble=true \
	-cp $GRIDSS_JAR gridss.CallVariants \
	TMP_DIR=. \
	WORKING_DIR=. \
	REFERENCE_SEQUENCE="$REFERENCE" \
	INPUT="$INPUT" \
	OUTPUT="$OUTPUT" \
	ASSEMBLY="$ASSEMBLY" \
	BLACKLIST="$BLACKLIST" \
	2>&1 | tee -a gridss.$HOSTNAME.$$.log
