# Supplementary material for: GRIDSS: sensitive and specific genomic rearrangement detection using positional de Bruijn graph assembly
Source: Genome Res. 2017 Dec;27(12):2050–60. doi: 10.1101/gr.222109.117 (PMC5741059; doi:10.1101/gr.222109.117)
Supplement: Supplemental Material [file supp_gr.222109.117_Supplemental_gridss_source.zip › gridss_source/gridss/example/somatic.sh]

#!/bin/bash
#
# Example gridss pipeline for somatic tumour/normal analysis
#
NORMAL=normal.bam
TUMOUR=tumour.bam
BLACKLIST=wgEncodeDacMapabilityConsensusExcludable.bed
REFERENCE=~/reference_genomes/human/hg19.fa
OUTPUT=somatic.sv.vcf
ASSEMBLY=${OUTPUT/.sv.vcf/.gridss.assembly.bam}
GRIDSS_JAR=~/bin/gridss-1.3.0-jar-with-dependencies.jar

if [[ ! -f "$NORMAL" ]] ; then
	echo "Missing $NORMAL input file."
	exit 1
fi
if [[ ! -f "$TUMOUR" ]] ; then
	echo "Missing $TUMOUR input file."
	exit 1
fi
if ! which bwa >/dev/null 2>&1 ; then
	echo "Missing bwa. Please add to PATH"
	exit 1
fi
if [[ ! -f "$REFERENCE" ]] ; then
	echo "Missing reference genome $REFERENCE. Update the REFERENCE variable in the shell script to your hg19 location"
	exit 1
fi
if [[ ! -f "$REFERENCE.bwt" ]] ; then
	echo "Missing bwa index for $REFERENCE. Could not find $REFERENCE.bwt. Create an index or symlink the index files to the expected file names."
	exit 1
fi
if [[ ! -f $GRIDSS_JAR ]] ; then
	echo "Missing $GRIDSS_JAR. Update the GRIDSS_JAR variable in the shell script to your location"
	exit 1
fi
if ! which java >/dev/null 2>&1 ; then
	echo "Missing java. Please add java 1.8 or later to PATH"
	exit 1
fi
JAVA_VERSION="$(java -version 2>&1 | head -1)"
if [[ ! "$JAVA_VERSION" =~ "\"1.8" ]] ; then
	echo "Detected $JAVA_VERSION. GRIDSS requires Java 1.8 or later."
	exit 1
fi

java -ea -Xmx31g \
	-Dsamjdk.create_index=true \
	-Dsamjdk.use_async_io_read_samtools=true \
	-Dsamjdk.use_async_io_write_samtools=true \
	-Dsamjdk.use_async_io_write_tribble=true \
	-Dsamjdk.compression_level=1 \
	-cp $GRIDSS_JAR gridss.CallVariants \
	TMP_DIR=. \
	WORKING_DIR=. \
	REFERENCE_SEQUENCE="$REFERENCE" \
	INPUT="$NORMAL" \
	INPUT="$TUMOUR" \
	OUTPUT="$OUTPUT" \
	ASSEMBLY="$ASSEMBLY" \
	BLACKLIST="$BLACKLIST" \
	2>&1 | tee -a gridss.$HOSTNAME.$$.log

Rscript somatic.R
