# Supplementary material for: GRIDSS: sensitive and specific genomic rearrangement detection using positional de Bruijn graph assembly
Source: Genome Res. 2017 Dec;27(12):2050–60. doi: 10.1101/gr.222109.117 (PMC5741059; doi:10.1101/gr.222109.117)
Supplement: Supplemental Material [file supp_gr.222109.117_Supplemental_gridss_source.zip › gridss_source/gridss/example/wgEncodeDacMapabilityConsensusExcludable.bed]

chr1	564449	570371	High_Mappability_island	1000	.
chr1	724136	727043	Satellite_repeat	1000	.
chr1	825006	825115	BSR/Beta	1000	.
chr1	2583334	2634374	Low_mappability_island	1000	.
chr1	4363064	4363242	(CATTC)n	1000	.
chr1	5725866	5736651	Low_mappability_island	1000	.
chr1	16839923	16841396	Low_mappability_island	1000	.
chr1	38077347	38077423	Low_mappability_island	1000	.
chr1	91852785	91853147	LSU-rRNA_Hsa	1000	.
chr1	104163724	104163860	Low_mappability_island	1000	.
chr1	108112972	108113707	LSU-rRNA_Hsa	1000	.
chr1	121351474	121487059	centromeric_repeat	1000	.
chr1	142535434	142543081	Satellite_repeat	1000	.
chr1	142723256	142723968	Low_mappability_island	1000	.
chr1	142792613	142793303	Low_mappability_island	1000	.
chr1	142835822	142837333	Low_mappability_island	1000	.
chr1	143274490	143284340	centromeric_repeat	1000	.
chr1	145277108	145277572	LSU-rRNA_Hsa	1000	.
chr1	149033183	149035829	Satellite_repeat	1000	.
chr1	156186169	156186712	High_Mappability_island	1000	.
chr1	224199390	224204260	Satellite_repeat	1000	.
chr1	233318467	233318516	(CATTC)n	1000	.
chr1	236260366	236260821	Low_mappability_island	1000	.
chr1	237766308	237766764	LSU-rRNA_Hsa	1000	.
chr1	238105345	238105511	Low_mappability_island	1000	.
chr1	238108025	238108378	Low_mappability_island	1000	.
chr1	238108645	238109697	Low_mappability_island	1000	.
chr10	18841533	18862467	(CATTC)n	1000	.
chr10	20035661	20037171	Low_mappability_island	1000	.
chr10	36722282	36723650	Low_mappability_island	1000	.
chr10	38772277	38819357	Satellite_repeat	1000	.
chr10	38868892	38889025	Satellite_repeat	1000	.
chr10	39076515	39155771	Satellite_repeat	1000	.
chr10	42354835	42548642	centromeric_repeat	1000	.
chr10	42596676	42602082	Satellite_repeat	1000	.
chr10	42596700	42602110	Satellite_repeat	1000	.
chr10	42661264	42667623	Satellite_repeat	1000	.
chr10	42790522	42818398	Satellite_repeat	1000	.
chr10	135498649	135502716	Satellite_repeat	1000	.
chr11	6831669	6831838	ALR/Alpha	1000	.
chr11	10529403	10531969	Low_mappability_island	1000	.
chr11	48671444	48902406	centromeric_repeat	1000	.
chr11	48931242	48964015	centromeric_repeat	1000	.
chr11	50318471	50784078	centromeric_repeat	1000	.
chr11	51090700	51374066	centromeric_repeat	1000	.
chr11	51567242	51594226	centromeric_repeat	1000	.
chr11	54694046	55027975	centromeric_repeat	1000	.
chr11	73221660	73221946	Low_mappability_island	1000	.
chr11	85194913	85195322	LSU-rRNA_Hsa	1000	.
chr11	87524468	87525005	Low_mappability_island	1000	.
chr11	103275584	103281729	Low_mappability_island	1000	.
chr11	122874287	122874443	Low_mappability_island	1000	.
chr12	20704285	20704583	SSU-rRNA_Hsa	1000	.
chr12	34372315	34372825	LSU-rRNA_Hsa	1000	.
chr12	34432130	34857010	centromeric_repeat	1000	.
chr12	37989447	38441828	centromeric_repeat	1000	.
chr12	38531376	38531930	LSU-rRNA_Hsa	1000	.
chr12	41757383	41757545	Low_mappability_island	1000	.
chr12	127650407	127651075	LSU-rRNA_Hsa	1000	.
chr12	132061320	132062046	Low_mappability_island	1000	.
chr13	56545728	56545925	Low_mappability_island	1000	.
chr13	110076444	110076782	Low_mappability_island	1000	.
chr14	18999935	19056900	centromeric_repeat	1000	.
chr14	32953263	32954381	Low_mappability_island	1000	.
chr14	84637832	84639038	Low_mappability_island	1000	.
chr14	90341302	90341516	SSU-rRNA_Hsa	1000	.
chr15	19999941	20044132	centromeric_repeat	1000	.
chr16	32493036	32570826	ALR/Alpha	1000	.
chr16	32590063	32598801	ALR/Alpha	1000	.
chr16	33237130	33241330	Low_mappability_island	1000	.
chr16	33864355	34023306	centromeric_repeat	1000	.
chr16	34180542	34197081	Satellite_repeat	1000	.
chr16	34530115	34542632	BSR/Beta	1000	.
chr16	35193580	35285885	centromeric_repeat	1000	.
chr16	46385718	46456668	Satellite_repeat	1000	.
chr16	46497639	46500515	Satellite_repeat	1000	.
chr16	47538629	47539297	LSU-rRNA_Hsa	1000	.
chr17	19355538	19356096	LSU-rRNA_Hsa	1000	.
chr17	19502495	19506773	Low_mappability_island	1000	.
chr17	21905167	21906712	centromeric_repeat	1000	.
chr17	22018524	22032049	Low_mappability_island	1000	.
chr17	22221073	22263006	centromeric_repeat	1000	.
chr17	25263010	25268059	Satellite_repeat	1000	.
chr17	25415551	25417559	telomeric_repeat	1000	.
chr17	31149365	31149981	High_Mappability_island	1000	.
chr17	33478114	33478372	LSU-rRNA_Hsa	1000	.
chr17	41381502	41382591	High_Mappability_island	1000	.
chr17	41463538	41464075	High_Mappability_island	1000	.
chr17	41464478	41465015	snRNA	1000	.
chr17	41465562	41467288	High_Mappability_island	1000	.
chr17	51183038	51183763	Low_mappability_island	1000	.
chr17	55868618	55868752	LSU-rRNA_Hsa	1000	.
chr17	75158031	75158430	LSU-rRNA_Hsa	1000	.
chr18	96416	97552	Satellite_repeat	1000	.
chr18	105658	112233	Satellite_repeat	1000	.
chr18	2842252	2842356	Low_mappability_island	1000	.
chr18	15393801	15393992	centromeric_repeat	1000	.
chr18	18510894	18520356	centromeric_repeat	1000	.
chr18	44126235	44126593	(CATTC)n	1000	.
chr18	45379603	45379864	Low_mappability_island	1000	.
chr18	50319086	50319301	Low_mappability_island	1000	.
chr18	77772846	77773065	LSU-rRNA_Hsa	1000	.
chr19	246006	247844	TAR1	1000	.
chr19	22877614	22877696	SSU-rRNA_Hsa	1000	.
chr19	23235030	23235504	BSR/Beta	1000	.
chr19	24182398	24186210	LSU-rRNA_Hsa	1000	.
chr19	24385474	24633168	centromeric_repeat	1000	.
chr19	27730611	28262682	centromeric_repeat	1000	.
chr19	36066445	36066810	LSU-rRNA_Hsa	1000	.
chr19	36756398	36800948	centromeric_repeat	1000	.
chr19	37759473	37797722	centromeric_repeat	1000	.
chr19	44914313	44916340	ACRO1	1000	.
chr19	44960681	44962681	ACRO1	1000	.
chr2	739925	740994	Low_mappability_island	1000	.
chr2	49456729	49457067	Low_mappability_island	1000	.
chr2	88124390	88124903	Low_mappability_island	1000	.
chr2	89830421	89880514	Satellite_repeat	1000	.
chr2	90371401	90394776	Satellite_repeat	1000	.
chr2	90443001	90545431	Low_mappability_island	1000	.
chr2	91595080	91616015	Satellite_repeat	1000	.
chr2	92267428	92326280	centromeric_repeat	1000	.
chr2	115695017	115695281	LSU-rRNA_Hsa	1000	.
chr2	117781085	117781300	Low_mappability_island	1000	.
chr2	132966248	132989300	centromeric_repeat	1000	.
chr2	132994855	133007983	ALR/Alpha	1000	.
chr2	133011824	133013298	SSU-rRNA_Hsa	1000	.
chr2	133036250	133040042	LSU-rRNA_Hsa	1000	.
chr2	133044095	133045945	ACRO1	1000	.
chr2	143848503	143848792	Low_mappability_island	1000	.
chr2	148022736	148022878	Low_mappability_island	1000	.
chr2	149639207	149639515	Low_mappability_island	1000	.
chr2	156120500	156120610	Low_mappability_island	1000	.
chr2	162135000	162139241	Low_mappability_island	1000	.
chr2	230045426	230045796	LSU-rRNA_Hsa	1000	.
chr20	26257032	26320267	centromeric_repeat	1000	.
chr20	29517710	29521147	centromeric_repeat	1000	.
chr20	29803876	29833334	centromeric_repeat	1000	.
chr20	55932703	55936114	chrM	1000	.
chr20	62916702	62918053	telomeric_repeat	1000	.
chr21	9647205	9648529	Low_mappability_island	1000	.
chr21	9694896	9704962	centromeric_repeat	1000	.
chr21	9825451	9827612	High_Mappability_island	1000	.
chr21	9827612	9845233	Low_mappability_island	1000	.
chr21	9881895	9882569	TAR1	1000	.
chr21	10084922	10088004	Satellite_repeat	1000	.
chr21	10492876	10493049	Low_mappability_island	1000	.
chr21	10599428	10599915	TAR1	1000	.
chr21	10697886	10860890	centromeric_repeat	1000	.
chr21	11186054	11188131	Satellite_repeat	1000	.
chr21	14338127	14369791	centromeric_repeat	1000	.
chr21	18800575	18800997	(GAGTG)n	1000	.
chr21	27228003	27228242	SSU-rRNA_Hsa	1000	.
chr21	46796081	46796336	Low_mappability_island	1000	.
chr22	16847814	16862659	Satellite_repeat	1000	.
chr22	18876789	18884510	Satellite_repeat	1000	.
chr3	25508897	25509131	Low_mappability_island	1000	.
chr3	73159606	73161131	snRNA	1000	.
chr3	75696297	75699304	BSR/Beta	1000	.
chr3	75717841	75720426	Satellite_repeat	1000	.
chr3	80995858	81014459	ALR/Alpha	1000	.
chr3	90311686	90507410	centromeric_repeat	1000	.
chr3	93504815	93519133	centromeric_repeat	1000	.
chr3	96335934	96337436	Low_mappability_island	1000	.
chr3	160665423	160665642	Low_mappability_island	1000	.
chr3	196625514	196625860	Satellite_repeat	1000	.
chr3	197825427	197834080	Low_mappability_island	1000	.
chr4	9987	12694	telomeric_repeat	1000	.
chr4	12276463	12292424	ALR/Alpha	1000	.
chr4	12641862	12642305	Low_mappability_island	1000	.
chr4	21583630	21583719	(GAATG)n	1000	.
chr4	27732004	27732240	Low_mappability_island	1000	.
chr4	47774268	47774416	Low_mappability_island	1000	.
chr4	49085372	49342114	centromeric_repeat	1000	.
chr4	49488472	49662085	centromeric_repeat	1000	.
chr4	52659961	52688986	centromeric_repeat	1000	.
chr4	56194229	56194584	Low_mappability_island	1000	.
chr4	65473858	65473941	Low_mappability_island	1000	.
chr4	68264186	68266830	centromeric_repeat	1000	.
chr4	70296565	70296841	LSU-rRNA_Hsa	1000	.
chr4	76807083	76807320	LSU-rRNA_Hsa	1000	.
chr4	78929660	78929920	Low_mappability_island	1000	.
chr4	156374749	156377226	chrM	1000	.
chr4	156384860	156387314	Low_mappability_island	1000	.
chr4	163342479	163342744	Low_mappability_island	1000	.
chr4	190190746	190203442	Low_mappability_island	1000	.
chr4	190801869	190802909	Low_mappability_island	1000	.
chr4	190943802	190943962	Satellite_repeat	1000	.
chr4	190987268	190990949	Satellite_repeat	1000	.
chr4	191026302	191044344	telomeric_repeat	1000	.
chr5	17517177	17600940	Low_mappability_island	1000	.
chr5	21477365	21497415	Low_mappability_island	1000	.
chr5	34177882	34197574	Low_mappability_island	1000	.
chr5	45908253	46411114	centromeric_repeat	1000	.
chr5	49405493	49554574	centromeric_repeat	1000	.
chr5	71146650	71146996	LSU-rRNA_Hsa	1000	.
chr5	79945807	79948223	Low_mappability_island	1000	.
chr5	93903068	93906726	Low_mappability_island	1000	.
chr5	97746525	97746679	Low_mappability_island	1000	.
chr5	99381556	99390873	Low_mappability_island	1000	.
chr5	105889063	105889263	chrM	1000	.
chr5	123095972	123097432	chrM	1000	.
chr5	134258949	134264271	Low_mappability_island	1000	.
chr5	174541634	174542177	SSU-rRNA_Hsa	1000	.
chr6	58735349	58739031	centromeric_repeat	1000	.
chr6	58745955	58780547	centromeric_repeat	1000	.
chr6	61880095	61944008	centromeric_repeat	1000	.
chr6	62189892	62206612	ALR/Alpha	1000	.
chr6	62207809	62230644	ALR/Alpha	1000	.
chr6	62283966	62284581	Low_mappability_island	1000	.
chr6	133593944	133594201	LSU-rRNA_Hsa	1000	.
chr6	137059142	137059326	SSU-rRNA_Hsa	1000	.
chr6	150665074	150665281	SSU-rRNA_Hsa	1000	.
chr6	157731310	157735525	Low_mappability_island	1000	.
chr7	43878355	43878530	TAR1	1000	.
chr7	45291517	45291740	Low_mappability_island	1000	.
chr7	56437808	56442977	Low_mappability_island	1000	.
chr7	57253980	57254183	Low_mappability_island	1000	.
chr7	57255310	57255444	Low_mappability_island	1000	.
chr7	57261829	57261998	Low_mappability_island	1000	.
chr7	57544726	57556913	Satellite_repeat	1000	.
chr7	57811488	57836990	centromeric_repeat	1000	.
chr7	57939184	58055539	centromeric_repeat	1000	.
chr7	61054285	62454680	centromeric_repeat	1000	.
chr7	64059157	64066183	BSR/Beta	1000	.
chr7	64951348	64956223	centromeric_repeat	1000	.
chr7	68201468	68201673	Low_mappability_island	1000	.
chr7	68527370	68527788	LSU-rRNA_Hsa	1000	.
chr7	80962907	80963147	SSU-rRNA_Hsa	1000	.
chr7	100550640	100551321	Low_mappability_island	1000	.
chr7	142372972	142375638	Low_mappability_island	1000	.
chr7	145694403	145694561	Low_mappability_island	1000	.
chr8	155512	157639	TAR1	1000	.
chr8	21455971	21456306	LSU-rRNA_Hsa	1000	.
chr8	32868966	32873279	Low_mappability_island	1000	.
chr8	43092737	43097573	Satellite_repeat	1000	.
chr8	43399486	43843604	centromeric_repeat	1000	.
chr8	46838215	47457541	centromeric_repeat	1000	.
chr8	47739043	47742797	Low_mappability_island	1000	.
chr8	47750844	47776101	BSR/Beta	1000	.
chr8	56754955	56755418	LSU-rRNA_Hsa	1000	.
chr8	69218401	69218922	LSU-rRNA_Hsa	1000	.
chr8	70602248	70602620	LSU-rRNA_Hsa	1000	.
chr8	77114154	77114389	Low_mappability_island	1000	.
chr8	100508010	100508287	Low_mappability_island	1000	.
chr9	10435	11574	TAR1	1000	.
chr9	4799734	4800000	SSU-rRNA_Hsa	1000	.
chr9	33656606	33659249	Low_mappability_island	1000	.
chr9	42819021	42832395	centromeric_repeat	1000	.
chr9	44070617	44070871	Low_mappability_island	1000	.
chr9	44873123	44902307	centromeric_repeat	1000	.
chr9	45355954	45357644	telomeric_repeat	1000	.
chr9	45435109	45443517	centromeric_repeat	1000	.
chr9	66494170	66494805	TAR1	1000	.
chr9	66767710	66864329	centromeric_repeat	1000	.
chr9	66970914	67005594	centromeric_repeat	1000	.
chr9	67315122	67321036	centromeric_repeat	1000	.
chr9	67789868	67792893	centromeric_repeat	1000	.
chr9	68410775	68435115	Low_mappability_island	1000	.
chr9	69677073	69687998	centromeric_repeat	1000	.
chr9	69689770	69711497	centromeric_repeat	1000	.
chr9	69947961	70011196	centromeric_repeat	1000	.
chr9	70076144	70076855	centromeric_repeat	1000	.
chr9	70318723	70327683	centromeric_repeat	1000	.
chr9	72653073	72653572	Satellite_repeat	1000	.
chr9	78790077	78790255	(GAATG)n	1000	.
chr9	79186574	79187026	LSU-rRNA_Hsa	1000	.
chr9	141019938	141021783	TAR1	1000	.
chrM	1	16571	chrM	1000	.
chrX	55206111	55206740	Low_mappability_island	1000	.
chrX	55207753	55208152	Low_mappability_island	1000	.
chrX	55208300	55208643	Low_mappability_island	1000	.
chrX	55208980	55209208	Low_mappability_island	1000	.
chrX	55209655	55210006	Low_mappability_island	1000	.
chrX	58330488	58330843	centromeric_repeat	1000	.
chrX	58373806	58373962	centromeric_repeat	1000	.
chrX	58377680	58377864	centromeric_repeat	1000	.
chrX	58415350	58416387	centromeric_repeat	1000	.
chrX	58432411	58432680	centromeric_repeat	1000	.
chrX	58485887	58486241	centromeric_repeat	1000	.
chrX	58488898	58494528	centromeric_repeat	1000	.
chrX	58499466	58504235	centromeric_repeat	1000	.
chrX	58506076	58528214	centromeric_repeat	1000	.
chrX	58528184	58536883	centromeric_repeat	1000	.
chrX	58544061	58582415	centromeric_repeat	1000	.
chrX	61681834	61919683	centromeric_repeat	1000	.
chrX	62003205	62041580	centromeric_repeat	1000	.
chrX	83658929	83659019	Low_mappability_island	1000	.
chrX	108297348	108297886	LSU-rRNA_Hsa	1000	.
chrX	114959057	115006437	Low_mappability_island	1000	.
chrX	125605623	125607351	Low_mappability_island	1000	.
chrX	125714985	125715338	Low_mappability_island	1000	.
chrX	125864844	125864980	Low_mappability_island	1000	.
chrX	125865719	125865874	Low_mappability_island	1000	.
chrY	313470	313613	ALR/Alpha	1000	.
chrY	3004989	3005175	LSU-rRNA_Hsa	1000	.
chrY	4212807	4212910	Low_mappability_island	1000	.
chrY	7671817	7694928	BSR/Beta	1000	.
chrY	7726064	7730229	BSR/Beta	1000	.
chrY	7730734	7731598	BSR/Beta	1000	.
chrY	7735811	7752887	BSR/Beta	1000	.
chrY	7785067	7806311	BSR/Beta	1000	.
chrY	7806856	7814704	BSR/Beta	1000	.
chrY	7815230	7820478	BSR/Beta	1000	.
chrY	7829937	7832032	BSR/Beta	1000	.
chrY	7832744	7848695	BSR/Beta	1000	.
chrY	7870343	7873582	BSR/Beta	1000	.
chrY	7874115	7874584	BSR/Beta	1000	.
chrY	7875409	7885257	BSR/Beta	1000	.
chrY	7886545	7894591	BSR/Beta	1000	.
chrY	7898927	7916812	BSR/Beta	1000	.
chrY	7918790	7921352	BSR/Beta	1000	.
chrY	7926344	7936705	BSR/Beta	1000	.
chrY	7941130	7947438	BSR/Beta	1000	.
chrY	7948790	7964448	BSR/Beta	1000	.
chrY	8179010	8181143	BSR/Beta	1000	.
chrY	8181757	8213330	BSR/Beta	1000	.
chrY	8214629	8215637	BSR/Beta	1000	.
chrY	8220421	8230061	BSR/Beta	1000	.
chrY	8230686	8231546	BSR/Beta	1000	.
chrY	8240772	8265916	BSR/Beta	1000	.
chrY	8291535	8292942	BSR/Beta	1000	.
chrY	8294002	8295175	BSR/Beta	1000	.
chrY	8296944	8321375	BSR/Beta	1000	.
chrY	8325813	8325929	BSR/Beta	1000	.
chrY	8326678	8333466	BSR/Beta	1000	.
chrY	8334027	8342387	BSR/Beta	1000	.
chrY	8356544	8369346	BSR/Beta	1000	.
chrY	8909560	8909925	TAR1	1000	.
chrY	8979478	8979585	Low_mappability_island	1000	.
chrY	9072781	9072993	TAR1	1000	.
chrY	9908430	9925608	centromeric_repeat	1000	.
chrY	9981952	9982126	BSR/Beta	1000	.
chrY	10034864	10036712	SSU-rRNA_Hsa	1000	.
chrY	10040627	10045657	ALR/Alpha	1000	.
chrY	10047773	10052533	ALR/Alpha	1000	.
chrY	10053695	10057722	ALR/Alpha	1000	.
chrY	10059394	10073694	ALR/Alpha	1000	.
chrY	10075082	10075781	ALR/Alpha	1000	.
chrY	10080736	10104539	ALR/Alpha	1000	.
chrY	13104530	13144368	centromeric_repeat	1000	.
chrY	13193966	13196535	Low_mappability_island	1000	.
chrY	13252193	13259484	centromeric_repeat	1000	.
chrY	13290177	13290667	chrM	1000	.
chrY	13445957	13490591	Satellite_repeat	1000	.
chrY	13642186	13749784	Satellite_repeat	1000	.
chrY	13798522	13870984	Satellite_repeat	1000	.
chrY	19691913	19692524	LSU-rRNA_Hsa	1000	.
chrY	19764063	19776198	ALR/Alpha	1000	.
chrY	19780600	19781704	ALR/Alpha	1000	.
chrY	19783669	19796396	ALR/Alpha	1000	.
chrY	19800068	19801419	ALR/Alpha	1000	.
chrY	19808085	19817100	ALR/Alpha	1000	.
chrY	19944298	19944581	TAR1	1000	.
chrY	20235195	20235478	TAR1	1000	.
chrY	20362679	20371694	ALR/Alpha	1000	.
chrY	20378360	20379711	ALR/Alpha	1000	.
chrY	20383383	20396110	ALR/Alpha	1000	.
chrY	20398075	20399179	ALR/Alpha	1000	.
chrY	20403581	20415713	ALR/Alpha	1000	.
chrY	20487248	20487859	LSU-rRNA_Hsa	1000	.
chrY	23124788	23125577	BSR/Beta	1000	.
chrY	23149027	23151205	BSR/Beta	1000	.
chrY	23157969	23158245	BSR/Beta	1000	.
chrY	23159001	23167737	BSR/Beta	1000	.
chrY	23178886	23181770	BSR/Beta	1000	.
chrY	23220740	23223625	BSR/Beta	1000	.
chrY	23234125	23235822	BSR/Beta	1000	.
chrY	23236898	23248080	BSR/Beta	1000	.
chrY	23248729	23248851	BSR/Beta	1000	.
chrY	23899295	23899388	TAR1	1000	.
chrY	23956449	23956628	TAR1	1000	.
chrY	24247659	24247700	TAR1	1000	.
chrY	24630999	24631040	TAR1	1000	.
chrY	24953159	24975657	BSR/Beta	1000	.
chrY	24980997	24991235	BSR/Beta	1000	.
chrY	25022753	25039185	BSR/Beta	1000	.
chrY	25040153	25042421	BSR/Beta	1000	.
chrY	25048332	25059258	BSR/Beta	1000	.
chrY	25060235	25064798	BSR/Beta	1000	.
chrY	25099139	25121882	BSR/Beta	1000	.
chrY	25122419	25160800	BSR/Beta	1000	.
chrY	25182404	25192372	BSR/Beta	1000	.
chrY	25217722	25219409	BSR/Beta	1000	.
chrY	25493588	25495275	BSR/Beta	1000	.
chrY	26148315	26148450	TAR1	1000	.
chrY	26586905	26609405	BSR/Beta	1000	.
chrY	26614745	26624983	BSR/Beta	1000	.
chrY	26656502	26672934	BSR/Beta	1000	.
chrY	26673902	26676170	BSR/Beta	1000	.
chrY	26682081	26693007	BSR/Beta	1000	.
chrY	26693984	26698547	BSR/Beta	1000	.
chrY	26732883	26755623	BSR/Beta	1000	.
chrY	26756160	26794538	BSR/Beta	1000	.
chrY	26816148	26826116	BSR/Beta	1000	.
chrY	26851466	26853153	BSR/Beta	1000	.
chrY	27109247	27110934	BSR/Beta	1000	.
chrY	27136281	27146249	BSR/Beta	1000	.
chrY	27167859	27206241	BSR/Beta	1000	.
chrY	27206778	27229502	BSR/Beta	1000	.
chrY	27263848	27268411	BSR/Beta	1000	.
chrY	27269388	27280315	BSR/Beta	1000	.
chrY	27286226	27288494	BSR/Beta	1000	.
chrY	27289462	27305895	BSR/Beta	1000	.
chrY	27337415	27347656	BSR/Beta	1000	.
chrY	27352996	27375497	BSR/Beta	1000	.
chrY	27813984	27814119	TAR1	1000	.
chrY	28555026	28555353	TAR1	1000	.
chrY	28784129	28819695	Satellite_repeat	1000	.
chrY	58819367	58917648	(CATTC)n	1000	.
chrY	58971913	58997782	(CATTC)n	1000	.
chrY	59361267	59362785	TAR1	1000	.
