# Supplementary material for: GRIDSS: sensitive and specific genomic rearrangement detection using positional de Bruijn graph assembly
Source: Genome Res. 2017 Dec;27(12):2050–60. doi: 10.1101/gr.222109.117 (PMC5741059; doi:10.1101/gr.222109.117)
Supplement: Supplemental Material [file supp_gr.222109.117_Supplemental_gridss_source.zip › gridss_source/gridss/repo/jaligner/jaligner/maven-metadata.xml]

<?xml version="1.0" encoding="UTF-8"?>
<metadata>
  <groupId>jaligner</groupId>
  <artifactId>jaligner</artifactId>
  <versioning>
    <release>1.0</release>
    <versions>
      <version>1.0</version>
    </versions>
    <lastUpdated>20150107051502</lastUpdated>
  </versioning>
</metadata>
