# Supplementary material for: GRIDSS: sensitive and specific genomic rearrangement detection using positional de Bruijn graph assembly
Source: Genome Res. 2017 Dec;27(12):2050–60. doi: 10.1101/gr.222109.117 (PMC5741059; doi:10.1101/gr.222109.117)
Supplement: Supplemental Material [file supp_gr.222109.117_Supplemental_gridss_source.zip › gridss_source/gridss/repo/ssw/ssw/1.0/ssw-1.0.jar.sha1]

3ce9cfbb055f1b91f6720dbd3325930f6995c20b
