# Supplementary material for: GRIDSS: sensitive and specific genomic rearrangement detection using positional de Bruijn graph assembly
Source: Genome Res. 2017 Dec;27(12):2050–60. doi: 10.1101/gr.222109.117 (PMC5741059; doi:10.1101/gr.222109.117)
Supplement: Supplemental Material [file supp_gr.222109.117_Supplemental_gridss_source.zip › gridss_source/gridss/scripts/circos_export/dictToCircosKaryotype.py]

#!/usr/bin/python
#
# converts gridss BEDPE output to circos links
#
import sys
import os

i = 0
for line in sys.stdin:
	i += 1
	if not line.startswith("@SQ"):
		continue
	input = line.split('	')
	contig = input[1].lstrip("SN:")
	length = int(input[2].lstrip("LN:"))
	
	# Use UCSC color scheme
	color = contig.lstrip("chr").split("_")[0]
	color = "chr" + color
	
	print "chr - {0} {1} {2} {3} {4}".format(contig, contig.lstrip("chr"), 0, length, color)
