# Supplementary material for: GRIDSS: sensitive and specific genomic rearrangement detection using positional de Bruijn graph assembly
Source: Genome Res. 2017 Dec;27(12):2050–60. doi: 10.1101/gr.222109.117 (PMC5741059; doi:10.1101/gr.222109.117)
Supplement: Supplemental Material [file supp_gr.222109.117_Supplemental_gridss_source.zip › gridss_source/gridss/src/main/java/au/edu/wehi/idsv/alignment/Aligner.java]

package au.edu.wehi.idsv.alignment;

public interface Aligner {
	/**
	 * Performs Smith-Waterman alignment of the given sequence against the given reference 
	 * @param seq sequence to align
	 * @param ref reference sequence
	 * @return Alignment of sequence relative to reference
	 */
	public Alignment align_smith_waterman(byte[] seq, byte[] ref);
}
