# Supplementary material for: GRIDSS: sensitive and specific genomic rearrangement detection using positional de Bruijn graph assembly
Source: Genome Res. 2017 Dec;27(12):2050–60. doi: 10.1101/gr.222109.117 (PMC5741059; doi:10.1101/gr.222109.117)
Supplement: Supplemental Material [file supp_gr.222109.117_Supplemental_gridss_source.zip › gridss_source/gridss/src/main/java/au/edu/wehi/idsv/alignment/FastqAligner.java]

package au.edu.wehi.idsv.alignment;

import java.io.File;
import java.io.IOException;

public interface FastqAligner {
	void align(File fastq, File output, File reference, int threads) throws IOException;
}
