# Supplementary material for: GRIDSS: sensitive and specific genomic rearrangement detection using positional de Bruijn graph assembly
Source: Genome Res. 2017 Dec;27(12):2050–60. doi: 10.1101/gr.222109.117 (PMC5741059; doi:10.1101/gr.222109.117)
Supplement: Supplemental Material [file supp_gr.222109.117_Supplemental_gridss_source.zip › gridss_source/gridss/src/main/java/au/edu/wehi/idsv/alignment/SswJniAligner.java]

package au.edu.wehi.idsv.alignment;

import java.util.Arrays;

import au.edu.wehi.idsv.Defaults;
import htsjdk.samtools.util.SequenceUtil;

public class SswJniAligner implements Aligner {
	private static final int MATRIX_SIZE = 128;
	private final int gapOpen;
	private final int gapExtend;
	private final int[][] matrix;
	public SswJniAligner(int match, int mismatch, int ambiguous, int gapOpen, int gapExtend) {
		this.gapOpen = gapOpen;
		this.gapExtend = gapExtend;
		this.matrix = createMatrix(match, mismatch, ambiguous);
	}
	private static int[][] createMatrix(int match, int mismatch, int ambiguous) {
		int[][] scores = new int[MATRIX_SIZE][MATRIX_SIZE];
        // Fill the matrix with the scores
        for (int i = 0; i < MATRIX_SIZE; i++) {
            for (int j = 0; j < MATRIX_SIZE; j++) {
                if (Character.toUpperCase(i) == Character.toUpperCase(j)) {
                    scores[i][j] = match;
                } else if (SequenceUtil.isValidBase((byte) i) && SequenceUtil.isValidBase((byte) j)) {
                    scores[i][j] = mismatch;
                } else {
                	scores[i][j] = ambiguous;
                }
            }
        }
        return scores;
	}
	@Override
	public Alignment align_smith_waterman(byte[] seq, byte[] ref) {
		if (Defaults.SINGLE_THREAD_LIBSSW) {
			return sync_do_align_smith_waterman(seq, ref);
		} else {
			return do_align_smith_waterman(seq, ref);
		}
	}
	public Alignment do_align_smith_waterman(byte[] seq, byte[] ref) {
		seq = clean(seq);
		ref = clean(ref);
		if (seq == null || seq.length == 0) {
			throw new IllegalArgumentException("seq must be non-zero size");
		}
		if (ref == null || ref.length == 0) {
			throw new IllegalArgumentException("ref must be non-zero size");
		}
		ssw.Alignment result = ssw.Aligner.align(seq, ref, matrix, gapOpen, gapExtend, true);
		String cigar = result.cigar;
		if (result.read_begin1 != 0) {
			cigar = Integer.toString(result.read_begin1) + "S" + cigar;
		}
		int endOffset = seq.length - result.read_end1 - 1;
		if (endOffset != 0) {
			cigar += Integer.toString(endOffset) + "S";
		}
		return new Alignment(result.ref_begin1, cigar);
	}
	private synchronized Alignment sync_do_align_smith_waterman(byte[] seq, byte[] ref) {
		return do_align_smith_waterman(seq, ref);
	}
	/**
	 * Converts all non-reference bases to Ns
	 * so we don't crash the JVM if an unexpected character is encountered
	 * @param seq sequence
	 * @return equivalent sequence containing only ACGTN
	 */
	private static byte[] clean(final byte[] seq) {
		byte[] s = htsjdk.samtools.util.SequenceUtil.upperCase(Arrays.copyOf(seq,  seq.length));
		for (int i = 0; i < seq.length; i++) {
			if (!htsjdk.samtools.util.SequenceUtil.isValidBase(s[i])) {
				s[i] = 'N';
			}
		}
		return s;
	}
}
