# Supplementary material for: GRIDSS: sensitive and specific genomic rearrangement detection using positional de Bruijn graph assembly
Source: Genome Res. 2017 Dec;27(12):2050–60. doi: 10.1101/gr.222109.117 (PMC5741059; doi:10.1101/gr.222109.117)
Supplement: Supplemental Material [file supp_gr.222109.117_Supplemental_gridss_source.zip › gridss_source/gridss/src/main/java/au/edu/wehi/idsv/AssemblyIdGenerator.java]

package au.edu.wehi.idsv;

/**
 * Generates unique variant identifiers
 * 
 * @author Daniel Cameron
 *
 */
public interface AssemblyIdGenerator {
	/**
	 * Generates an identifier for the given structural variant assembly
	 * 
	 */
	String generate(BreakendSummary breakpoint, byte[] baseCalls, int startAnchoredBaseCount, int endAnchoredBaseCount);
}
