# Supplementary material for: GRIDSS: sensitive and specific genomic rearrangement detection using positional de Bruijn graph assembly
Source: Genome Res. 2017 Dec;27(12):2050–60. doi: 10.1101/gr.222109.117 (PMC5741059; doi:10.1101/gr.222109.117)
Supplement: Supplemental Material [file supp_gr.222109.117_Supplemental_gridss_source.zip › gridss_source/gridss/src/main/java/au/edu/wehi/idsv/BreakendDirection.java]

package au.edu.wehi.idsv;

/**
 * Direction of breakpoint on the given chromosome.
 * <p>The positional relationship between the direct and breakpoint position
 * matches that used by VCF.</p>
 * @author Daniel Cameron
 *
 */
public enum BreakendDirection {
	/**
	 * The breakpoint includes reference bases at and before the breakpoint position
	 * but not after.
	 * 
	 * AAAA.
	 *    ^
	 */
	Forward('f'),
	/**
	 * The breakpoint includes reference bases after but not at the breakpoint position.
	 * 
	 * .AAAA
	 * ^
	 */
	Backward('b');
	private BreakendDirection(char c) {
		this.c = c;
	}
	private final char c;
	public char toChar() { return c; }
	/**
	 * @return Opposite direction of the given breakend direction 
	 */
	public BreakendDirection reverse() { return this == Forward ? Backward : Forward; }
	public static BreakendDirection fromChar(char c) {
		for (BreakendDirection dir : values()) {
			if (dir.toChar() == c) return dir;
		}
		return null;
	}
}
