# Supplementary material for: GRIDSS: sensitive and specific genomic rearrangement detection using positional de Bruijn graph assembly
Source: Genome Res. 2017 Dec;27(12):2050–60. doi: 10.1101/gr.222109.117 (PMC5741059; doi:10.1101/gr.222109.117)
Supplement: Supplemental Material [file supp_gr.222109.117_Supplemental_gridss_source.zip › gridss_source/gridss/src/main/java/au/edu/wehi/idsv/BreakendToSimpleCall.java]

package au.edu.wehi.idsv;

import java.io.File;
import java.util.Locale;

import org.apache.commons.configuration.ConfigurationException;

import au.edu.wehi.idsv.configuration.GridssConfiguration;
import picard.cmdline.CommandLineProgram;
import picard.cmdline.CommandLineProgramProperties;
import picard.cmdline.Option;
import picard.cmdline.StandardOptionDefinitions;

/**
 * Calls simple variants
 * @author Daniel Cameron
 *
 */
@CommandLineProgramProperties(
        usage = "Converts breakend calls to simple variant calls for DEL INS INV DUP events."
        		+ " This conversion strips all annotations and ignores all interchromosomal and complex events."
        		+ " It is strongly recommended to update your pipeline to handle variants in VCF breakend notation instead of using this utility.",  
        usageShort = "Converts breakend calls to simple variant calls."
)
public class BreakendToSimpleCall extends CommandLineProgram {
	@Option(shortName=StandardOptionDefinitions.INPUT_SHORT_NAME, doc="GRIDSS variant calls")
    public File INPUT;
	@Option(shortName=StandardOptionDefinitions.OUTPUT_SHORT_NAME, doc="Simple subset of GRIDSS variant calls")
    public File OUTPUT;
	@Option(shortName=StandardOptionDefinitions.REFERENCE_SHORT_NAME, doc="Reference used for alignment")
    public File REFERENCE;
	@Option(shortName="C", doc = "gridss configuration file use for variant calling", optional=true)
    public File CONFIGURATION_FILE = null;
	public static void main(String[] argv) {
        System.exit(new BreakendToSimpleCall().instanceMain(argv));
    }
	@Override
	protected int doWork() {
    	java.util.Locale.setDefault(Locale.ROOT);
		FileSystemContext fsc = new FileSystemContext(TMP_DIR.get(0), TMP_DIR.get(0), MAX_RECORDS_IN_RAM);
		GridssConfiguration config;
		try {
			config = new GridssConfiguration(CONFIGURATION_FILE, fsc.getIntermediateDirectory(OUTPUT));
		} catch (ConfigurationException e) {
			throw new RuntimeException(e);
		}
		ProcessingContext processContext = new ProcessingContext(fsc, REFERENCE, null, getDefaultHeaders(), config);
		processContext.setCommandLineProgram(this);
		BreakendToSimpleCallImpl impl = new BreakendToSimpleCallImpl(processContext);
		impl.convert(INPUT, OUTPUT);
		return 0;
	}
}
