# Supplementary material for: GRIDSS: sensitive and specific genomic rearrangement detection using positional de Bruijn graph assembly
Source: Genome Res. 2017 Dec;27(12):2050–60. doi: 10.1101/gr.222109.117 (PMC5741059; doi:10.1101/gr.222109.117)
Supplement: Supplemental Material [file supp_gr.222109.117_Supplemental_gridss_source.zip › gridss_source/gridss/src/main/java/au/edu/wehi/idsv/configuration/DownsamplingConfiguration.java]

package au.edu.wehi.idsv.configuration;

import org.apache.commons.configuration.Configuration;

public class DownsamplingConfiguration {
	public static final String CONFIGURATION_PREFIX = "downsample";
	public DownsamplingConfiguration(Configuration config) {
		config = config.subset(CONFIGURATION_PREFIX);
		acceptDensityPortion = config.getDouble("acceptDensityPortion");
		targetEvidenceDensity = config.getDouble("targetEvidenceDensity");
		minimumDensityWindowSize = config.getInt("minimumDensityWindowSize");
	}
	/**
	 * Evidence per base to assemble without filtering
	 */
	public double acceptDensityPortion;
	/**
	 * Filter evidence to expect this maximum average evidence per base within window 
	 */
	public double targetEvidenceDensity;
	/**
	 * Minimum window size for density calculation 
	 */
	public int minimumDensityWindowSize;
}
