# Supplementary material for: GRIDSS: sensitive and specific genomic rearrangement detection using positional de Bruijn graph assembly
Source: Genome Res. 2017 Dec;27(12):2050–60. doi: 10.1101/gr.222109.117 (PMC5741059; doi:10.1101/gr.222109.117)
Supplement: Supplemental Material [file supp_gr.222109.117_Supplemental_gridss_source.zip › gridss_source/gridss/src/main/java/au/edu/wehi/idsv/configuration/ErrorCorrectionConfiguration.java]

package au.edu.wehi.idsv.configuration;

import org.apache.commons.configuration.Configuration;

public class ErrorCorrectionConfiguration {
	public static final String CONFIGURATION_PREFIX = "errorCorrection";
	public ErrorCorrectionConfiguration(Configuration config) {
		config = config.subset(CONFIGURATION_PREFIX);
		maxBaseMismatchForCollapse = config.getInt("maxBaseMismatchForCollapse");
		collapseBubblesOnly = config.getBoolean("collapseBubblesOnly");
		maxPathCollapseLengthMultiple = config.getFloat("maxPathCollapseLengthMultiple");
	}
	/**
	 * Maximum of base mismatches for de bruijn kmer paths to be merged   
	 */
	public int maxBaseMismatchForCollapse;
	/**
	 * Only collapse bubble path with a single entry and exit kmer choice
	 */
	public boolean collapseBubblesOnly;
	/**
	 * Maximum length of path to collapse
	 * Units are multiples of max support width (ie largest max fragment size)
	 */
	public float maxPathCollapseLengthMultiple;
	public int maxPathCollapseLengthInBases(int readLength) { return (int)(maxPathCollapseLengthMultiple * readLength); }
}
