# Supplementary material for: GRIDSS: sensitive and specific genomic rearrangement detection using positional de Bruijn graph assembly
Source: Genome Res. 2017 Dec;27(12):2050–60. doi: 10.1101/gr.222109.117 (PMC5741059; doi:10.1101/gr.222109.117)
Supplement: Supplemental Material [file supp_gr.222109.117_Supplemental_gridss_source.zip › gridss_source/gridss/src/main/java/au/edu/wehi/idsv/CoverageCalculationMethod.java]

package au.edu.wehi.idsv;

public enum CoverageCalculationMethod {
	/**
	 * Calculate physical coverage by using the inferring fragment size assuming no structural variation
	 */
	FRAGMENT,
	/**
	 * Calculate read coverage
	 */
	READ,
}
