# Supplementary material for: GRIDSS: sensitive and specific genomic rearrangement detection using positional de Bruijn graph assembly
Source: Genome Res. 2017 Dec;27(12):2050–60. doi: 10.1101/gr.222109.117 (PMC5741059; doi:10.1101/gr.222109.117)
Supplement: Supplemental Material [file supp_gr.222109.117_Supplemental_gridss_source.zip › gridss_source/gridss/src/main/java/au/edu/wehi/idsv/debruijn/DeBruijnGraph.java]

package au.edu.wehi.idsv.debruijn;

import au.edu.wehi.idsv.graph.WeightedDirectedGraph;

public interface DeBruijnGraph<T> extends WeightedDirectedGraph<T> {
	int getK();
	long getKmer(T node);
	boolean isReference(T node);
}
