# Supplementary material for: GRIDSS: sensitive and specific genomic rearrangement detection using positional de Bruijn graph assembly
Source: Genome Res. 2017 Dec;27(12):2050–60. doi: 10.1101/gr.222109.117 (PMC5741059; doi:10.1101/gr.222109.117)
Supplement: Supplemental Material [file supp_gr.222109.117_Supplemental_gridss_source.zip › gridss_source/gridss/src/main/java/au/edu/wehi/idsv/debruijn/positional/AggregateNodeIterator.java]

package au.edu.wehi.idsv.debruijn.positional;

import java.util.Iterator;
import java.util.PriorityQueue;

import com.google.common.collect.Iterators;
import com.google.common.collect.Ordering;
import com.google.common.collect.PeekingIterator;
import com.google.common.primitives.Ints;
import com.google.common.primitives.Longs;

import au.edu.wehi.idsv.Defaults;
import au.edu.wehi.idsv.debruijn.positional.AggregateNodeIterator.KmerNodeAggregator.KmerNodeAggregatorSnapshot;
import it.unimi.dsi.fastutil.longs.Long2ObjectOpenHashMap;

/**
 * Transforms a start position sorted sequence of KmerNodes to a
 * start position sorted sequence of non-overlapping KmerAggregateNodes
 * @author Daniel Cameron
 *
 */
public class AggregateNodeIterator implements PeekingIterator<KmerNode> {
	private final PeekingIterator<? extends KmerNode> underlying;
	private PriorityQueue<ImmutableKmerNode> outputSortBuffer = new PriorityQueue<ImmutableKmerNode>(1024, KmerNodeUtil.ByFirstStart);
	private Long2ObjectOpenHashMap<KmerNodeAggregator> byKmer = new Long2ObjectOpenHashMap<KmerNodeAggregator>();
	private PriorityQueue<KmerNodeAggregatorSnapshot> byEnd = new PriorityQueue<KmerNodeAggregatorSnapshot>(1024, BySnapshotEnd);
	private int maxWidth = 0;
	private int inputPosition = Integer.MIN_VALUE;
	private long consumed = 0;
	public AggregateNodeIterator(Iterator<? extends KmerNode> it) {
		this.underlying = Iterators.peekingIterator(it);
	}
	@Override
	public boolean hasNext() {
		ensureBuffer();
		return !outputSortBuffer.isEmpty();
	}
	@Override
	public KmerNode next() {
		ensureBuffer();
		return outputSortBuffer.poll();
	}
	@Override
	public KmerNode peek() {
		ensureBuffer();
		return outputSortBuffer.peek();
	}
	private void ensureBuffer() {
		// we can emit whenever there are no unprocessed or incomplete intervals
		// before our current interval
		while (underlying.hasNext() && (outputSortBuffer.isEmpty() || outputSortBuffer.peek().firstStart() >= earliestPossibleStartOfNodeBeingAggregated())) {
			inputPosition = underlying.peek().firstStart(); 
			process();
			flush();
		}
		if (!underlying.hasNext()) {
			// flush everything
			inputPosition = Integer.MAX_VALUE;
			flush();
		}
		if (Defaults.SANITY_CHECK_DE_BRUIJN) {
			assert(sanityCheck());
		}
	}
	private int earliestPossibleStartOfNodeBeingAggregated() {
		return inputPosition - maxWidth;
	}
	private void process() {
		while (underlying.hasNext() && underlying.peek().firstStart() <= inputPosition) {
			KmerNode n = underlying.next();
			consumed++;
			assert(n.firstStart() == inputPosition || inputPosition == Integer.MAX_VALUE); // input should be sorted by start position
			long kmer = n.firstKmer();
			KmerNodeAggregator ag = byKmer.get(kmer);
			if (ag == null) {
				ag = new KmerNodeAggregator(kmer);
				byKmer.put(kmer, ag);
			}
			ag.add(n);
			byEnd.add(ag.new KmerNodeAggregatorSnapshot());
		}
	}
	/**
	 * Flush all aggregate nodes starting before the given position
	 * @param position
	 */
	private void flush() {
		while (!byEnd.isEmpty() && byEnd.peek().snapshotEnd < inputPosition) {
			KmerNodeAggregatorSnapshot snapshot = byEnd.poll();
			if (!snapshot.isValid()) continue;
			KmerNodeAggregator ag = snapshot.aggregator();
			ag.advanceTo(inputPosition - 1);
			if (ag.isEmpty()) {
				byKmer.remove(ag.kmer);
			} else {
				KmerNodeAggregatorSnapshot newSnapshot = ag.new KmerNodeAggregatorSnapshot();
				assert(newSnapshot.snapshotEnd >= inputPosition);
				byEnd.add(newSnapshot);
			}
		}
	}
	private static final Ordering<KmerNodeAggregatorSnapshot> BySnapshotEnd = new Ordering<KmerNodeAggregatorSnapshot>() {
		@Override
		public int compare(KmerNodeAggregatorSnapshot left, KmerNodeAggregatorSnapshot right) {
			return Ints.compare(left.snapshotEnd, right.snapshotEnd);
		}
	};
	/**
	 * Generates KmerAggregateNode from an underlying sequence of KmerSupportNodes in ascending starting position
	 * 
	 * @author Daniel Cameron
	 *
	 */
	class KmerNodeAggregator implements Comparable<KmerNodeAggregator> {
		public class KmerNodeAggregatorSnapshot {
			public KmerNodeAggregatorSnapshot() {
				this.snapshotEnd = KmerNodeAggregator.this.end();
			}
			public final int snapshotEnd;
			/**
			 * Determines whether the snapshot is still valid
			 * @return
			 */
			public boolean isValid() {
				return this.snapshotEnd == KmerNodeAggregator.this.end();
			}
			// what's the correct syntax for doing this from outside the class?
			public KmerNodeAggregator aggregator() { return KmerNodeAggregator.this; }
		}
		public KmerNodeAggregator(long kmer) {
			this.kmer = kmer;
		}
		public boolean isEmpty() { return active.isEmpty(); }
		/**
		 * KmerNodes in the currently active aggregation interval
		 */
		private PriorityQueue<KmerNode> active = new PriorityQueue<KmerNode>(8, KmerNodeUtil.ByLastEnd);
		/**
		 * Start position of currently active aggregation interval
		 */
		private int start = Integer.MIN_VALUE;
		/**
		 * Weight of currently active aggregation interval
		 */
		private int weight = 0;
		/**
		 * Number of active reference KmerNode 
		 */
		private int referenceCount = 0;
		/**
		 * Advances to the next node, adding aggregate nodes to the given collection
		 * @param node next node
		 * @param emitTo collection to emit aggregate records to
		 */
		private final long kmer;
		public int end() {
			if (active.isEmpty()) return Integer.MAX_VALUE;
			return active.peek().firstEnd();
		}
		public void add(KmerNode node) {
			assert(node.firstKmer() == kmer);
			assert(node.firstStart() >= start);
			maxWidth = Math.max(maxWidth, node.width());
			advanceTo(node.firstStart() - 1);
			if (weight > 0 && start < node.firstStart()) {
				outputSortBuffer.add(new ImmutableKmerNode(kmer, start, node.firstStart() - 1, referenceCount > 0, weight));
			}
			start = node.firstStart();
			if (node.isReference()) {
				referenceCount++;
			}
			weight += node.weight();
			active.add(node);
		}
		/**
		 * Process up to and including the given position
		 * @param position final processing position
		 * @param emitTo collection to emit aggregate records to
		 */
		public void advanceTo(int position) {
			while (!active.isEmpty() && active.peek().firstEnd() <= position) {
				int end = active.peek().firstEnd();
				outputSortBuffer.add(new ImmutableKmerNode(kmer, start, end, referenceCount > 0, weight));
				while (!active.isEmpty() && active.peek().firstEnd() == end) {
					KmerNode endingHere = active.poll();
					assert(endingHere.firstKmer() == kmer);
					weight -= endingHere.weight();
					if (endingHere.isReference()) {
						referenceCount--;
					}
				}
				start = end + 1;
			}
		}
		@Override
		public int compareTo(KmerNodeAggregator right) {
			return Longs.compare(kmer, right.kmer);
		}
	}
	@Override
	public void remove() {
		throw new UnsupportedOperationException();
	}
	private boolean sanityCheck() {
		// kmer lookup is correct
		assert(byKmer.entrySet().stream().allMatch(kvp -> kvp.getKey() == kvp.getValue().kmer));
		// empty aggregators have been removed
		assert(byKmer.values().stream().allMatch(ag -> !ag.active.isEmpty()));
		// could have many start position entries, but only one position is valid (and even that could have duplicate entries)
		assert(byEnd.size() >= byKmer.size());
		assert(byEnd.stream().allMatch(snapshot -> !snapshot.isValid() || byKmer.containsKey(snapshot.aggregator().kmer)));
		assert(byKmer.values().stream().allMatch(ag -> ag.end() >= inputPosition));
		if (outputSortBuffer.isEmpty()) {
			assert(byKmer.isEmpty());
			assert(byEnd.isEmpty());
			assert(!underlying.hasNext());
		}	
		return true;
	}
	public int tracking_processedSize() {
		return outputSortBuffer.size();
	}
	public int tracking_inputPosition() {
		return inputPosition;
	}
	public long tracking_underlyingConsumed() {
		return consumed;
	}
	public int tracking_kmerCount() {
		return byKmer.size();
	}
	public int tracking_aggregatorQueueSize() {
		return byEnd.size();
	}
	public int tracking_aggregatorActiveNodeCount() {
		return byKmer.values().stream().mapToInt(x -> x.active.size()).sum();
	}
	public int tracking_aggregatorKmerMaxActiveNodeCount() {
		return byKmer.values().stream().mapToInt(x -> x.active.size()).max().orElse(0);
	}
}
