# Supplementary material for: GRIDSS: sensitive and specific genomic rearrangement detection using positional de Bruijn graph assembly
Source: Genome Res. 2017 Dec;27(12):2050–60. doi: 10.1101/gr.222109.117 (PMC5741059; doi:10.1101/gr.222109.117)
Supplement: Supplemental Material [file supp_gr.222109.117_Supplemental_gridss_source.zip › gridss_source/gridss/src/main/java/au/edu/wehi/idsv/debruijn/positional/KmerNode.java]

package au.edu.wehi.idsv.debruijn.positional;


public interface KmerNode {
	long lastKmer();
	int lastStart();
	int lastEnd();
	int weight();
	boolean isReference();
	default int width() { return lastEnd() - lastStart() + 1; }
	default int firstStart() { return lastStart(); }
	default int firstEnd() { return lastEnd(); }
	default long firstKmer() { return lastKmer(); }
	default int length() { return 1; }
}
