# Supplementary material for: GRIDSS: sensitive and specific genomic rearrangement detection using positional de Bruijn graph assembly
Source: Genome Res. 2017 Dec;27(12):2050–60. doi: 10.1101/gr.222109.117 (PMC5741059; doi:10.1101/gr.222109.117)
Supplement: Supplemental Material [file supp_gr.222109.117_Supplemental_gridss_source.zip › gridss_source/gridss/src/main/java/au/edu/wehi/idsv/Defaults.java]

package au.edu.wehi.idsv;


public class Defaults {
	public static final boolean SANITY_CHECK_DE_BRUIJN;
	public static final boolean SANITY_CHECK_CLIQUE;
	public static final boolean SANITY_CHECK_ITERATORS;
	public static final boolean SANITY_CHECK_MEMOIZATION;
	public static final boolean SANITY_CHECK_MEMOIZATION_ALL_OPERATIONS;
	public static final boolean SINGLE_THREAD_LIBSSW;
	public static final boolean NO_LIBSSW;
	public static final boolean ASYNC_CACHE_REFERENCE;
	public static final boolean ATTEMPT_ASSEMBLY_RECOVERY;
	static {
		SANITY_CHECK_DE_BRUIJN = Boolean.valueOf(System.getProperty("sanitycheck.debruijn", "false"));
		SANITY_CHECK_CLIQUE = Boolean.valueOf(System.getProperty("sanitycheck.clique", "false"));
		SANITY_CHECK_ITERATORS = Boolean.valueOf(System.getProperty("sanitycheck.iterators", "false"));
		SANITY_CHECK_MEMOIZATION = Boolean.valueOf(System.getProperty("sanitycheck.memoization", "false"));
		SANITY_CHECK_MEMOIZATION_ALL_OPERATIONS = Boolean.valueOf(System.getProperty("sanitycheck.memoization.alloperations", "false"));
		SINGLE_THREAD_LIBSSW = Boolean.valueOf(System.getProperty("sswjni.sync", "false"));
		NO_LIBSSW = Boolean.valueOf(System.getProperty("sswjni.disable", "false"));
		ASYNC_CACHE_REFERENCE = !Boolean.valueOf(System.getProperty("reference.loading.sync", "false"));
		ATTEMPT_ASSEMBLY_RECOVERY = Boolean.valueOf(System.getProperty("assembly.recover", "true"));
	}
}
