# Supplementary material for: GRIDSS: sensitive and specific genomic rearrangement detection using positional de Bruijn graph assembly
Source: Genome Res. 2017 Dec;27(12):2050–60. doi: 10.1101/gr.222109.117 (PMC5741059; doi:10.1101/gr.222109.117)
Supplement: Supplemental Material [file supp_gr.222109.117_Supplemental_gridss_source.zip › gridss_source/gridss/src/main/java/au/edu/wehi/idsv/DirectedBreakpoint.java]

package au.edu.wehi.idsv;


/**
 * Breakpoint evidence including at least one base of sequence at the breakpoint location 
 * @author Daniel Cameron
 *
 */
public interface DirectedBreakpoint extends DirectedEvidence {
	/**
	 * Phred-scaled quality score of breakpoint
	 * @return
	 */
	float getBreakpointQual();
	BreakpointSummary getBreakendSummary();
	int getRemoteMapq();
	/**
	 * Sequence of known untemplated bases (inserted bases not matching the reference)
	 * @return known untemplated bases, empty string if no bases can be identified
	 */
	String getUntemplatedSequence();
	/**
	 * Returns any microhomology present at the breakpoint location.
	 * @return homologous bases
	 */
	String getHomologySequence();
	/**
	 * Returns the number of homologous bases included in the anchor sequence
	 * @return homologous bases
	 */
	int getHomologyAnchoredBaseCount();
	/**
	 * Evidence according to the remote breakend 
	 * @return evidence from the remote breakend perspective
	 */
	DirectedBreakpoint asRemote();
	/**
	 * @return Unique breakpoint identifier string of other side of breakpoint
	 */
	String getRemoteEvidenceID();
}
