# Supplementary material for: GRIDSS: sensitive and specific genomic rearrangement detection using positional de Bruijn graph assembly
Source: Genome Res. 2017 Dec;27(12):2050–60. doi: 10.1101/gr.222109.117 (PMC5741059; doi:10.1101/gr.222109.117)
Supplement: Supplemental Material [file supp_gr.222109.117_Supplemental_gridss_source.zip › gridss_source/gridss/src/main/java/au/edu/wehi/idsv/graph/DirectedGraph.java]

package au.edu.wehi.idsv.graph;

import java.util.Collection;
import java.util.List;

public interface DirectedGraph<T> {
	List<T> next(T node);
	List<T> prev(T node);
	void removeNode(T node);
	void removeEdge(T source, T sink);
	void addNode(T node);
	void addEdge(T source, T sink);
	Collection<T> allNodes();
	String toString(Iterable<? extends T> path);
}
