# Supplementary material for: GRIDSS: sensitive and specific genomic rearrangement detection using positional de Bruijn graph assembly
Source: Genome Res. 2017 Dec;27(12):2050–60. doi: 10.1101/gr.222109.117 (PMC5741059; doi:10.1101/gr.222109.117)
Supplement: Supplemental Material [file supp_gr.222109.117_Supplemental_gridss_source.zip › gridss_source/gridss/src/main/java/au/edu/wehi/idsv/graph/PathNodeBaseFactory.java]

package au.edu.wehi.idsv.graph;

import java.util.Collection;

import com.google.common.collect.ImmutableList;

public class PathNodeBaseFactory<T> implements PathNodeFactory<T, PathNode<T>> {
	public final WeightedDirectedGraph<T> graph;
	public PathNodeBaseFactory(WeightedDirectedGraph<T> graph) {
		this.graph = graph;
	}
	@Override
	public PathNode<T> splitPathNode(PathNode<T> unsplit, int startIndex, int length) {
		return new PathNode<T>(ImmutableList.of(unsplit), startIndex, length, graph);
	}
	@Override
	public PathNode<T> concatPathNodes(Iterable<PathNode<T>> path) {
		return PathNode.concat(path, graph);
	}
	@Override
	public PathNode<T> createPathNode(Collection<T> path) {
		return new PathNode<T>(path, graph);
	}
}
