# Supplementary material for: GRIDSS: sensitive and specific genomic rearrangement detection using positional de Bruijn graph assembly
Source: Genome Res. 2017 Dec;27(12):2050–60. doi: 10.1101/gr.222109.117 (PMC5741059; doi:10.1101/gr.222109.117)
Supplement: Supplemental Material [file supp_gr.222109.117_Supplemental_gridss_source.zip › gridss_source/gridss/src/main/java/au/edu/wehi/idsv/graph/PathNodeFactory.java]

package au.edu.wehi.idsv.graph;

import java.util.Collection;

public interface PathNodeFactory<T, PN extends PathNode<T>> {
	PN createPathNode(Collection<T> path);
	PN splitPathNode(PN unsplit, int startIndex, int length);
	PN concatPathNodes(Iterable<PN> path);
}
