# Supplementary material for: GRIDSS: sensitive and specific genomic rearrangement detection using positional de Bruijn graph assembly
Source: Genome Res. 2017 Dec;27(12):2050–60. doi: 10.1101/gr.222109.117 (PMC5741059; doi:10.1101/gr.222109.117)
Supplement: Supplemental Material [file supp_gr.222109.117_Supplemental_gridss_source.zip › gridss_source/gridss/src/main/java/au/edu/wehi/idsv/graph/RectangleGraphMaximalCliqueIterator.java]

package au.edu.wehi.idsv.graph;

import java.util.ArrayDeque;
import java.util.Iterator;
import java.util.Queue;

import com.google.common.collect.AbstractIterator;

/**
 * Streaming maximal clique caller wrapper
 * 
 * @author Daniel Cameron
 */
public class RectangleGraphMaximalCliqueIterator extends AbstractIterator<RectangleGraphNode> {
	private final Queue<RectangleGraphNode> buffer = new ArrayDeque<RectangleGraphNode>();
	private RectangleGraphMaximalCliqueCalculator calc = new RectangleGraphMaximalCliqueCalculator();
	private Iterator<RectangleGraphNode> it;
	public RectangleGraphMaximalCliqueIterator(Iterator<RectangleGraphNode> it) {
		this.it = it;
	}
	@Override
	protected RectangleGraphNode computeNext() {
		while (buffer.isEmpty() && it.hasNext()) {
			RectangleGraphNode nextEvidence = it.next(); 
			buffer.addAll(calc.next(nextEvidence));
		}
		if (buffer.isEmpty() && calc != null) {
			buffer.addAll(calc.complete());
			calc = null;
		}
		while (!buffer.isEmpty()) {
			return buffer.poll();
		}
		return endOfData();
	}
}
