# Supplementary material for: GRIDSS: sensitive and specific genomic rearrangement detection using positional de Bruijn graph assembly
Source: Genome Res. 2017 Dec;27(12):2050–60. doi: 10.1101/gr.222109.117 (PMC5741059; doi:10.1101/gr.222109.117)
Supplement: Supplemental Material [file supp_gr.222109.117_Supplemental_gridss_source.zip › gridss_source/gridss/src/main/java/au/edu/wehi/idsv/LinearGenomicCoordinate.java]

package au.edu.wehi.idsv;

import htsjdk.samtools.SAMRecord;

public interface LinearGenomicCoordinate {

	public abstract long getLinearCoordinate(int referenceIndex, long pos);

	public abstract long getLinearCoordinate(String chr, long pos);

	public abstract long getStartLinearCoordinate(BreakendSummary bp);

	public abstract long getStartLinearCoordinate(SAMRecord r);

	public abstract long getEndLinearCoordinate(BreakendSummary bp);

	public abstract long getEndLinearCoordinate(SAMRecord r);

	public abstract int getReferenceIndex(long linearCoordinate);

	public abstract int getReferencePosition(long linearCoordinate);

	public abstract String encodedToString(long linearCoordinate);

	public abstract String encodedIntervalToString(long startLinearCoordinate,
			long endLinearCoordinate);

}
