# Supplementary material for: GRIDSS: sensitive and specific genomic rearrangement detection using positional de Bruijn graph assembly
Source: Genome Res. 2017 Dec;27(12):2050–60. doi: 10.1101/gr.222109.117 (PMC5741059; doi:10.1101/gr.222109.117)
Supplement: Supplemental Material [file supp_gr.222109.117_Supplemental_gridss_source.zip › gridss_source/gridss/src/main/java/au/edu/wehi/idsv/picard/InMemoryReferenceSequenceFile.java]

package au.edu.wehi.idsv.picard;

import java.util.Arrays;

import htsjdk.samtools.SAMSequenceDictionary;
import htsjdk.samtools.SAMSequenceRecord;
import htsjdk.samtools.reference.ReferenceSequence;

/**
 * Reference genome stored only in memory and not backed by a fasta file.
 * 
 * @author Daniel Cameron
 *
 */
public class InMemoryReferenceSequenceFile implements ReferenceLookup {
	private SAMSequenceDictionary dictionary;
	private byte[][] sequences;
	private int referenceIndex = 0;
	public InMemoryReferenceSequenceFile(String[] contigNames, byte[][] sequences) {
		dictionary = new SAMSequenceDictionary();
		for (int i = 0; i < contigNames.length; i++) {
			dictionary.addSequence(new SAMSequenceRecord(contigNames[i], sequences[i].length));	
		}
		this.sequences = sequences;
	}
	@Override
	public SAMSequenceDictionary getSequenceDictionary() {
		return dictionary;
	}
	@Override
	public ReferenceSequence nextSequence() {
		ReferenceSequence rs = null;
		if (referenceIndex <= sequences.length) {
			rs = new ReferenceSequence(dictionary.getSequence(referenceIndex).getSequenceName(), referenceIndex, sequences[referenceIndex]);
			referenceIndex++;
		}
		return rs;
	}
	@Override
	public void reset() {
		referenceIndex = 0;
	}
	@Override
	public boolean isIndexed() {
		return true;
	}
	@Override
	public ReferenceSequence getSequence(String contig) {
		int index = dictionary.getSequence(contig).getSequenceIndex();
		return new ReferenceSequence(contig, index, sequences[index]);
	}
	@Override
	public ReferenceSequence getSubsequenceAt(String contig, long start, long stop) {
		int index = dictionary.getSequence(contig).getSequenceIndex();
		return new ReferenceSequence(contig, index, Arrays.copyOfRange(sequences[index], (int)start - 1, (int)stop));
	}
	@Override
	public void close() {
	}
	@Override
	public byte getBase(int referenceIndex, int position) {
		return sequences[referenceIndex][position - 1];
	}
}
