# Supplementary material for: GRIDSS: sensitive and specific genomic rearrangement detection using positional de Bruijn graph assembly
Source: Genome Res. 2017 Dec;27(12):2050–60. doi: 10.1101/gr.222109.117 (PMC5741059; doi:10.1101/gr.222109.117)
Supplement: Supplemental Material [file supp_gr.222109.117_Supplemental_gridss_source.zip › gridss_source/gridss/src/main/java/au/edu/wehi/idsv/ReadPairConcordanceMethod.java]

package au.edu.wehi.idsv;

public enum ReadPairConcordanceMethod {
	/**
	 * Base read pair concordence based on proper pair flag
	 * assigned by aligner.
	 */
	SAM_FLAG,
	/**
	 * Base read pair concordance by taking the upper/lower bounds of read pairs
	 */
	PERCENTAGE,
	/**
	 * Base read pair concordance on fixed min/max bounds values 
	 */
	FIXED,
}
