# Supplementary material for: GRIDSS: sensitive and specific genomic rearrangement detection using positional de Bruijn graph assembly
Source: Genome Res. 2017 Dec;27(12):2050–60. doi: 10.1101/gr.222109.117 (PMC5741059; doi:10.1101/gr.222109.117)
Supplement: Supplemental Material [file supp_gr.222109.117_Supplemental_gridss_source.zip › gridss_source/gridss/src/main/java/au/edu/wehi/idsv/ReferenceCoverageLookup.java]

package au.edu.wehi.idsv;

public interface ReferenceCoverageLookup {

	/**
	 * Number of reference reads providing evidence against a breakend immediately after the given base
	 * @param referenceIndex contig
	 * @param position position immediate before putative breakend
	 * @return number of reads spanning the putative breakend
	 */
	int readsSupportingNoBreakendAfter(int referenceIndex, int position);
	/**
	 * Number of read pairs providing evidence against a breakend immediately after the given base
	 * @param referenceIndex contig
	 * @param position position immediate before putative breakend
	 * @return number of read pairs spanning the putative breakend
	 */
	int readPairsSupportingNoBreakendAfter(int referenceIndex, int position);
	int getCategory();
}
