# Supplementary material for: GRIDSS: sensitive and specific genomic rearrangement detection using positional de Bruijn graph assembly
Source: Genome Res. 2017 Dec;27(12):2050–60. doi: 10.1101/gr.222109.117 (PMC5741059; doi:10.1101/gr.222109.117)
Supplement: Supplemental Material [file supp_gr.222109.117_Supplemental_gridss_source.zip › gridss_source/gridss/src/main/java/au/edu/wehi/idsv/sam/SamTags.java]

package au.edu.wehi.idsv.sam;

import java.util.List;

import com.google.common.collect.ImmutableList;

public class SamTags {
	/**
	 * Multiple non-chimeric mapping locations have been reported by the aligner
	 * for at least one read in his fragments.  This fields contains the number
	 * of additional mappings for any read in the fragment.
	 * 
	 * For example, if the reads in a read pair have 5 and 10 mapping locations
	 * respectively, mm will be set to 4+9=13.
	 */
	public static final String MULTIMAPPING_FRAGMENT = "mm";
	/**
	 * Contig of the remainder of the realigned read
	 */
	public static final String REALIGNMENT_REFERENCE_INDEX = "rr";
	/**
	 * Position of the remainder of the realigned read
	 */
	public static final String REALIGNMENT_POSITION = "rp";
	/**
	 * Filters applied to assembly
	 */
	public static final String ASSEMBLY_FILTERS = "af";
	/**
	 * EvidenceID of assembly components
	 */
	public static final String EVIDENCEID = "ez";
	public static final String ASSEMBLY_DIRECTION = "ad";
	// Per category aggregations
	public static final String ASSEMBLY_READPAIR_COUNT = "dc";
	public static final String ASSEMBLY_SOFTCLIP_COUNT = "sc";
	//public static final String ASSEMBLY_SOFTCLIP_REMOTE_COUNT = "rc";
	public static final String ASSEMBLY_NONSUPPORTING_READPAIR_COUNT = "ec";
	public static final String ASSEMBLY_NONSUPPORTING_SOFTCLIP_COUNT = "tc";
	public static final String ASSEMBLY_READPAIR_QUAL = "dq";
	public static final String ASSEMBLY_SOFTCLIP_QUAL = "sq";
	public static final String ASSEMBLY_NONSUPPORTING_READPAIR_QUAL = "eq";
	public static final String ASSEMBLY_NONSUPPORTING_SOFTCLIP_QUAL = "tq";
	public static final String ASSEMBLY_READPAIR_LENGTH_MAX = "dl";
	// other fields no longer in active use
	public static final String ASSEMBLY_SOFTCLIP_CLIPLENGTH_MAX = "ds";
	public static final String ASSEMBLY_SOFTCLIP_CLIPLENGTH_TOTAL = "ms";
	public static final List<String> ASSEMBLY_ANNOTATIONS = ImmutableList.of(
			ASSEMBLY_FILTERS,
			EVIDENCEID,
			ASSEMBLY_DIRECTION,
			ASSEMBLY_READPAIR_COUNT,
			ASSEMBLY_SOFTCLIP_COUNT,
			//ASSEMBLY_SOFTCLIP_REMOTE_COUNT,
			ASSEMBLY_NONSUPPORTING_READPAIR_COUNT,
			ASSEMBLY_NONSUPPORTING_SOFTCLIP_COUNT,
			ASSEMBLY_READPAIR_QUAL,
			ASSEMBLY_SOFTCLIP_QUAL,
			ASSEMBLY_NONSUPPORTING_READPAIR_QUAL,
			ASSEMBLY_NONSUPPORTING_SOFTCLIP_QUAL,
			ASSEMBLY_READPAIR_LENGTH_MAX,
			ASSEMBLY_SOFTCLIP_CLIPLENGTH_MAX,
			ASSEMBLY_SOFTCLIP_CLIPLENGTH_TOTAL
			);
}
