# Supplementary material for: GRIDSS: sensitive and specific genomic rearrangement detection using positional de Bruijn graph assembly
Source: Genome Res. 2017 Dec;27(12):2050–60. doi: 10.1101/gr.222109.117 (PMC5741059; doi:10.1101/gr.222109.117)
Supplement: Supplemental Material [file supp_gr.222109.117_Supplemental_gridss_source.zip › gridss_source/gridss/src/main/java/au/edu/wehi/idsv/SAMFlagReadPairConcordanceCalculator.java]

package au.edu.wehi.idsv;

import gridss.analysis.IdsvMetrics;
import htsjdk.samtools.SAMRecord;

public class SAMFlagReadPairConcordanceCalculator extends ReadPairConcordanceCalculator {
	private final IdsvMetrics metrics;
	public SAMFlagReadPairConcordanceCalculator(IdsvMetrics metrics) {
		this.metrics = metrics;
	}
	@Override
	public int maxConcordantFragmentSize() {
		if (metrics.MAX_PROPER_PAIR_FRAGMENT_LENGTH == null) return metrics.MAX_READ_LENGTH;
		return metrics.MAX_PROPER_PAIR_FRAGMENT_LENGTH;
	}
	@Override
	public int minConcordantFragmentSize() {
		if (metrics.MIN_PROPER_PAIR_FRAGMENT_LENGTH == null) return metrics.MAX_READ_LENGTH;
		return metrics.MIN_PROPER_PAIR_FRAGMENT_LENGTH;
	}
	@Override
	public boolean isConcordant(SAMRecord read) {
		return read.getReadPairedFlag() && read.getProperPairFlag();
	}
	@Override
	public boolean isConcordant(SAMRecord read1, SAMRecord read2) {
		return isConcordant(read1);
	}
}
